# Supplementary material for: 1-[2-(Trit­yloxy)phen­yl]ethanone
Source: Acta Crystallogr Sect E Struct Rep Online. 2013 May 18;69(Pt 6):o918. doi: 10.1107/S1600536813012956 (PMC3685069; doi:10.1107/S1600536813012956)
Supplement: Supplementary file 1 [file e-69-0o918-sup1.cif]

##############################################################################
#                                                                            #
# This CIF contains the data in a paper accepted for publication in          #
# Acta Crystallographica Section E. It conforms to the requirements of       #
# Notes for Authors for Acta Crystallographica Section E, and has been       #
# peer reviewed under the auspices of the IUCr Commission on Journals.       #
#                                                                            #
# Full details of the Crystallographic Information File format               #
# are given in the paper "The Crystallographic Information File (CIF):       #
# a New Standard Archive File for Crystallography" by S. R. Hall, F. H.      #
# Allen and I. D. Brown [Acta Cryst. (1991), A47, 655-685].                  #
#                                                                            #
# The current version of the core CIF dictionary is obtainable from          #
# ftp://ftp.iucr.org/pub/cif_core.dic.                                       #
#                                                                            #
# Software is freely available for graphical display of the structure(s)     #
# in this CIF. For information consult the CIF software page                 #
# http://www.iucr.org/resources/cif/software.                                #
#                                                                            #
# This file may be used for bona fide research purposes within the           #
# scientific community so long as proper attribution is given to the journal # 
# article from which it was obtained.                                        #
#                                                                            #
##############################################################################
data_I
_audit_creation_method     SHELXL-97
_chemical_name_systematic
;
1-[2-(Trityloxy)phenyl]ethanone
;
_chemical_name_common     ?
_chemical_formula_moiety     'C27 H22 O2'
_chemical_formula_sum     'C27 H22 O2'
_chemical_formula_iupac     'C27 H22 O2'
_chemical_formula_weight     378.45
_chemical_melting_point     ?
_symmetry_cell_setting     orthorhombic
_symmetry_space_group_name_H-M     'P b c a'
_symmetry_space_group_name_hall     '-P 2ac 2ab'
loop_
    _symmetry_equiv_pos_as_xyz
    'x, y, z'
    '-x+1/2, -y, z+1/2'
    '-x, y+1/2, -z+1/2'
    'x+1/2, -y+1/2, -z'
    '-x, -y, -z'
    'x-1/2, y, -z-1/2'
    'x, -y-1/2, z-1/2'
    '-x-1/2, y-1/2, z'
_cell_length_a     15.6996(17)
_cell_length_b     8.8767(9)
_cell_length_c     29.591(3)
_cell_angle_alpha     90.00
_cell_angle_beta     90.00
_cell_angle_gamma     90.00
_cell_volume     4123.8(7)
_cell_formula_units_Z     8
_cell_measurement_reflns_used     3063
_cell_measurement_theta_min     2.59
_cell_measurement_theta_max     21.82
_cell_measurement_temperature     296(2)
_cell_special_details     ?
_exptl_crystal_description     block
_exptl_crystal_colour     colourless
_exptl_crystal_size_max     0.26
_exptl_crystal_size_mid     0.24
_exptl_crystal_size_min     0.20
_exptl_crystal_density_diffrn     1.219
_exptl_crystal_density_meas     ?
_exptl_crystal_density_method     'not measured'
_exptl_crystal_F_000     1600
_exptl_absorpt_coefficient_mu     0.076
_exptl_absorpt_correction_type     multi-scan
_exptl_absorpt_process_details     '(SADABS; Bruker, 1996)'
_exptl_absorpt_correction_T_min     0.674
_exptl_absorpt_correction_T_max     0.745
_exptl_special_details     ?
_diffrn_ambient_temperature     296(2)
_diffrn_radiation_type     MoK\a
_diffrn_radiation_wavelength     0.71073
_diffrn_radiation_source     'fine-focus sealed tube'
_diffrn_radiation_monochromator     graphite
_diffrn_measurement_device_type     'Bruker SMART CCD area-detector'
_diffrn_measurement_method     'phi and omega scans'
_diffrn_detector_area_resol_mean     ?
_diffrn_reflns_number     21669
_diffrn_reflns_av_R_equivalents     0.0526
_diffrn_reflns_av_sigmaI/netI     0.0349
_diffrn_reflns_theta_min     1.38
_diffrn_reflns_theta_max     25.03
_diffrn_reflns_theta_full     25.03
_diffrn_measured_fraction_theta_max     1.000
_diffrn_measured_fraction_theta_full     1.000
_diffrn_reflns_limit_h_min     -18
_diffrn_reflns_limit_h_max     15
_diffrn_reflns_limit_k_min     -10
_diffrn_reflns_limit_k_max     10
_diffrn_reflns_limit_l_min     -35
_diffrn_reflns_limit_l_max     28
_diffrn_standards_number     ?
_diffrn_standards_interval_count     ?
_diffrn_standards_interval_time     ?
_diffrn_standards_decay_%     ?
_refine_special_details
;
Refinement of <i>F^2^</i> against ALL reflections. The weighted <i>R</i>-factor
<i>wR</i> and goodness of fit <i>S</i> are based on <i>F^2^</i>, conventional
<i>R</i>-factors <i>R</i> are based on <i>F</i>, with <i>F</i> set to zero for
negative <i>F^2^</i>. The threshold expression of <i>F^2^</i> >
\s(<i>F^2^</i>) is used only for calculating <i>R</i>-factors(gt) <i>etc</i>.
and is not relevant to the choice of reflections for refinement.
<i>R</i>-factors based on <i>F^2^</i> are statistically about twice as large
as those based on <i>F</i>, and <i>R</i>- factors based on ALL data will be
even larger.
;
_reflns_number_total     3653
_reflns_number_gt     2496
_reflns_threshold_expression     I>2sigma(I)
_refine_ls_structure_factor_coef     Fsqd
_refine_ls_matrix_type     full
_refine_ls_R_factor_all     0.0772
_refine_ls_R_factor_gt     0.0451
_refine_ls_wR_factor_gt     0.1101
_refine_ls_wR_factor_ref     0.1283
_refine_ls_goodness_of_fit_ref     1.020
_refine_ls_restrained_S_all     1.020
_refine_ls_number_reflns     3653
_refine_ls_number_parameters     263
_refine_ls_number_restraints     0
_refine_ls_number_constraints     ?
_refine_ls_hydrogen_treatment     constr
_refine_ls_weighting_scheme     calc
_refine_ls_weighting_details
         'calc w=1/[\s^2^(Fo^2^)+(0.0619P)^2^+0.7510P] where P=(Fo^2^+2Fc^2^)/3'
_atom_sites_solution_hydrogens     geom
_atom_sites_solution_primary     direct
_atom_sites_solution_secondary     difmap
_refine_ls_shift/su_max     0.001
_refine_ls_shift/su_mean     0.000
_refine_diff_density_max     0.129
_refine_diff_density_min     -0.162
_refine_ls_extinction_method     none
_refine_ls_extinction_coef     ?
loop_
    _atom_type_symbol
    _atom_type_description
    _atom_type_scat_dispersion_real
    _atom_type_scat_dispersion_imag
    _atom_type_scat_source
    'C' 'C' 0.0033 0.0016
                         'International Tables Vol C Tables 4.2.6.8 and 6.1.1.4'
    'H' 'H' 0.0000 0.0000
                         'International Tables Vol C Tables 4.2.6.8 and 6.1.1.4'
    'O' 'O' 0.0106 0.0060
                         'International Tables Vol C Tables 4.2.6.8 and 6.1.1.4'
_computing_data_collection     'SMART (Bruker, 2007)'
_computing_cell_refinement     'SAINT (Bruker, 2007)'
_computing_data_reduction     'SAINT (Bruker, 2007)'
_computing_structure_solution     'SHELXS97 (Sheldrick, 2008)'
_computing_structure_refinement     'SHELXL97 (Sheldrick, 2008)'
_computing_molecular_graphics     'DIAMOND (Brandenburg, 1999)'
_computing_publication_material     'SHELXTL (Sheldrick, 2008)'
loop_
    _atom_site_type_symbol
    _atom_site_label
    _atom_site_fract_x
    _atom_site_fract_y
    _atom_site_fract_z
    _atom_site_U_iso_or_equiv
    _atom_site_adp_type
    _atom_site_calc_flag
    _atom_site_refinement_flags
    _atom_site_occupancy
    _atom_site_symmetry_multiplicity
    _atom_site_disorder_assembly
    _atom_site_disorder_group
    O O1 0.83938(14) 0.9201(2) 0.78288(6) 0.0885(6) Uani d . 1 1 . .
    O O2 0.97143(9) 0.99213(14) 0.66452(4) 0.0430(4) Uani d . 1 1 . .
    C C1 0.93023(12) 1.1103(2) 0.68509(6) 0.0418(5) Uani d . 1 1 . .
    C C2 0.93469(14) 1.2572(2) 0.66877(7) 0.0518(6) Uani d . 1 1 . .
    H H2 0.9646 1.2774 0.6423 0.062 Uiso calc R 1 1 . .
    C C3 0.89509(16) 1.3726(3) 0.69158(8) 0.0652(7) Uani d . 1 1 . .
    H H3 0.8979 1.4703 0.6803 0.078 Uiso calc R 1 1 . .
    C C4 0.85108(17) 1.3441(3) 0.73112(9) 0.0724(8) Uani d . 1 1 . .
    H H4 0.8248 1.4222 0.7467 0.087 Uiso calc R 1 1 . .
    C C5 0.84667(15) 1.1997(3) 0.74704(8) 0.0626(7) Uani d . 1 1 . .
    H H5 0.8164 1.1812 0.7735 0.075 Uiso calc R 1 1 . .
    C C6 0.88591(13) 1.0789(2) 0.72507(6) 0.0456(5) Uani d . 1 1 . .
    C C7 0.87505(15) 0.9273(3) 0.74669(7) 0.0537(6) Uani d . 1 1 . .
    C C8 0.9036(2) 0.7862(3) 0.72541(9) 0.0893(10) Uani d . 1 1 . .
    H H8A 0.8850 0.7021 0.7432 0.134 Uiso calc R 1 1 . .
    H H8B 0.9647 0.7857 0.7235 0.134 Uiso calc R 1 1 . .
    H H8C 0.8799 0.7788 0.6956 0.134 Uiso calc R 1 1 . .
    C C9 0.98726(12) 0.9888(2) 0.61572(6) 0.0372(5) Uani d . 1 1 . .
    C C16 1.07153(12) 1.0672(2) 0.60443(6) 0.0371(4) Uani d . 1 1 . .
    C C21 1.11903(13) 1.1444(2) 0.63622(7) 0.0488(5) Uani d . 1 1 . .
    H H21 1.0994 1.1511 0.6658 0.059 Uiso calc R 1 1 . .
    C C20 1.19551(14) 1.2119(3) 0.62452(8) 0.0605(6) Uani d . 1 1 . .
    H H20 1.2261 1.2654 0.6461 0.073 Uiso calc R 1 1 . .
    C C19 1.22651(15) 1.2004(3) 0.58119(8) 0.0604(6) Uani d . 1 1 . .
    H H19 1.2777 1.2462 0.5734 0.073 Uiso calc R 1 1 . .
    C C18 1.18105(15) 1.1206(3) 0.54957(8) 0.0556(6) Uani d . 1 1 . .
    H H18 1.2020 1.1112 0.5203 0.067 Uiso calc R 1 1 . .
    C C17 1.10481(13) 1.0543(2) 0.56092(7) 0.0462(5) Uani d . 1 1 . .
    H H17 1.0749 1.0001 0.5392 0.055 Uiso calc R 1 1 . .
    C C22 0.90861(12) 1.0482(2) 0.59090(6) 0.0396(5) Uani d . 1 1 . .
    C C23 0.91211(14) 1.1540(2) 0.55649(7) 0.0481(5) Uani d . 1 1 . .
    H H23 0.9644 1.1939 0.5478 0.058 Uiso calc R 1 1 . .
    C C24 0.83844(16) 1.2008(3) 0.53496(8) 0.0608(6) Uani d . 1 1 . .
    H H24 0.8417 1.2712 0.5118 0.073 Uiso calc R 1 1 . .
    C C25 0.76079(16) 1.1442(3) 0.54752(8) 0.0662(7) Uani d . 1 1 . .
    H H25 0.7116 1.1761 0.5329 0.079 Uiso calc R 1 1 . .
    C C26 0.75589(15) 1.0406(3) 0.58172(8) 0.0605(6) Uani d . 1 1 . .
    H H26 0.7032 1.0027 0.5906 0.073 Uiso calc R 1 1 . .
    C C27 0.82935(14) 0.9922(2) 0.60313(7) 0.0514(5) Uani d . 1 1 . .
    H H27 0.8255 0.9209 0.6261 0.062 Uiso calc R 1 1 . .
    C C10 1.00059(12) 0.8202(2) 0.60568(6) 0.0373(5) Uani d . 1 1 . .
    C C11 0.96804(14) 0.7533(2) 0.56714(7) 0.0488(5) Uani d . 1 1 . .
    H H11 0.9331 0.8082 0.5479 0.059 Uiso calc R 1 1 . .
    C C12 0.98735(15) 0.6048(2) 0.55720(8) 0.0612(6) Uani d . 1 1 . .
    H H12 0.9649 0.5604 0.5313 0.073 Uiso calc R 1 1 . .
    C C13 1.03894(16) 0.5228(2) 0.58499(8) 0.0610(6) Uani d . 1 1 . .
    H H13 1.0520 0.4234 0.5779 0.073 Uiso calc R 1 1 . .
    C C14 1.07137(16) 0.5871(2) 0.62336(8) 0.0586(6) Uani d . 1 1 . .
    H H14 1.1060 0.5311 0.6425 0.070 Uiso calc R 1 1 . .
    C C15 1.05261(14) 0.7353(2) 0.63351(7) 0.0487(5) Uani d . 1 1 . .
    H H15 1.0753 0.7786 0.6595 0.058 Uiso calc R 1 1 . .
loop_
    _atom_site_aniso_label
    _atom_site_aniso_U_11
    _atom_site_aniso_U_22
    _atom_site_aniso_U_33
    _atom_site_aniso_U_12
    _atom_site_aniso_U_13
    _atom_site_aniso_U_23
    O1 0.1163(16) 0.1011(14) 0.0480(10) -0.0199(12) 0.0248(10) 0.0035(9)
    O2 0.0546(9) 0.0418(7) 0.0326(7) 0.0061(7) 0.0067(6) -0.0006(6)
    C1 0.0427(11) 0.0451(12) 0.0376(11) 0.0000(9) 0.0046(9) -0.0088(9)
    C2 0.0614(15) 0.0440(12) 0.0498(13) -0.0001(11) 0.0126(11) -0.0050(10)
    C3 0.0753(17) 0.0466(13) 0.0737(17) 0.0049(12) 0.0114(14) -0.0114(12)
    C4 0.0726(18) 0.0660(18) 0.0786(18) 0.0063(14) 0.0219(14) -0.0260(14)
    C5 0.0603(15) 0.0739(17) 0.0536(14) -0.0059(13) 0.0174(12) -0.0186(13)
    C6 0.0415(12) 0.0563(13) 0.0389(11) -0.0042(10) 0.0022(9) -0.0078(10)
    C7 0.0524(13) 0.0711(15) 0.0378(12) -0.0140(12) 0.0019(10) 0.0015(11)
    C8 0.132(3) 0.0568(16) 0.0792(19) 0.0034(17) 0.0404(18) 0.0150(14)
    C9 0.0459(12) 0.0379(10) 0.0278(10) 0.0026(9) 0.0039(8) 0.0004(8)
    C16 0.0413(11) 0.0351(10) 0.0348(10) 0.0042(9) 0.0012(9) 0.0005(8)
    C21 0.0468(12) 0.0596(13) 0.0400(11) 0.0002(10) -0.0012(10) -0.0072(10)
    C20 0.0467(14) 0.0689(16) 0.0659(16) -0.0072(11) -0.0061(12) -0.0107(12)
    C19 0.0463(13) 0.0641(15) 0.0709(17) -0.0071(11) 0.0085(12) 0.0025(13)
    C18 0.0578(14) 0.0603(14) 0.0488(13) -0.0042(12) 0.0143(11) 0.0048(11)
    C17 0.0541(13) 0.0460(12) 0.0386(11) -0.0025(10) 0.0040(10) -0.0021(9)
    C22 0.0447(12) 0.0359(10) 0.0381(11) 0.0047(9) 0.0006(9) -0.0042(8)
    C23 0.0542(13) 0.0427(12) 0.0474(12) 0.0051(10) -0.0029(10) 0.0002(10)
    C24 0.0679(17) 0.0546(14) 0.0599(15) 0.0125(12) -0.0114(12) 0.0077(11)
    C25 0.0555(15) 0.0696(16) 0.0734(17) 0.0196(13) -0.0160(13) -0.0010(14)
    C26 0.0426(13) 0.0661(16) 0.0730(16) 0.0032(11) -0.0019(12) -0.0067(13)
    C27 0.0497(13) 0.0503(12) 0.0543(13) 0.0022(10) 0.0039(11) 0.0006(10)
    C10 0.0396(11) 0.0353(10) 0.0369(11) 0.0006(9) 0.0058(9) 0.0003(8)
    C11 0.0516(13) 0.0473(12) 0.0475(12) 0.0041(10) -0.0032(10) -0.0068(10)
    C12 0.0666(16) 0.0508(13) 0.0662(15) -0.0003(12) 0.0013(12) -0.0208(12)
    C13 0.0672(16) 0.0377(12) 0.0781(17) 0.0027(11) 0.0141(13) -0.0065(12)
    C14 0.0682(16) 0.0435(13) 0.0642(15) 0.0125(11) 0.0062(12) 0.0096(11)
    C15 0.0546(13) 0.0480(12) 0.0436(12) 0.0054(10) 0.0005(10) 0.0018(10)
_geom_special_details
;
All e.s.d.'s (except the e.s.d. in the dihedral angle between two l.s. planes)
are estimated using the full covariance matrix. The cell e.s.d.'s are taken
into account individually in the estimation of e.s.d.'s in distances, angles
and torsion angles; correlations between e.s.d.'s in cell parameters are only
used when they are defined by crystal symmetry. An approximate (isotropic)
treatment of cell e.s.d.'s is used for estimating e.s.d.'s involving l.s.
planes.
;
loop_
    _geom_bond_atom_site_label_1
    _geom_bond_atom_site_label_2
    _geom_bond_site_symmetry_2
    _geom_bond_distance
    _geom_bond_publ_flag
    O1 C7 . 1.210(2) ?
    O2 C1 . 1.374(2) ?
    O2 C9 . 1.466(2) ?
    C1 C2 . 1.393(3) ?
    C1 C6 . 1.401(3) ?
    C2 C3 . 1.375(3) ?
    C2 H2 . 0.9300 ?
    C3 C4 . 1.382(3) ?
    C3 H3 . 0.9300 ?
    C4 C5 . 1.367(3) ?
    C4 H4 . 0.9300 ?
    C5 C6 . 1.397(3) ?
    C5 H5 . 0.9300 ?
    C6 C7 . 1.500(3) ?
    C7 C8 . 1.472(3) ?
    C8 H8A . 0.9600 ?
    C8 H8B . 0.9600 ?
    C8 H8C . 0.9600 ?
    C9 C22 . 1.530(3) ?
    C9 C16 . 1.532(3) ?
    C9 C10 . 1.540(3) ?
    C16 C21 . 1.382(3) ?
    C16 C17 . 1.394(3) ?
    C21 C20 . 1.386(3) ?
    C21 H21 . 0.9300 ?
    C20 C19 . 1.375(3) ?
    C20 H20 . 0.9300 ?
    C19 C18 . 1.374(3) ?
    C19 H19 . 0.9300 ?
    C18 C17 . 1.375(3) ?
    C18 H18 . 0.9300 ?
    C17 H17 . 0.9300 ?
    C22 C23 . 1.386(3) ?
    C22 C27 . 1.388(3) ?
    C23 C24 . 1.384(3) ?
    C23 H23 . 0.9300 ?
    C24 C25 . 1.370(3) ?
    C24 H24 . 0.9300 ?
    C25 C26 . 1.370(3) ?
    C25 H25 . 0.9300 ?
    C26 C27 . 1.384(3) ?
    C26 H26 . 0.9300 ?
    C27 H27 . 0.9300 ?
    C10 C15 . 1.383(3) ?
    C10 C11 . 1.384(3) ?
    C11 C12 . 1.384(3) ?
    C11 H11 . 0.9300 ?
    C12 C13 . 1.364(3) ?
    C12 H12 . 0.9300 ?
    C13 C14 . 1.369(3) ?
    C13 H13 . 0.9300 ?
    C14 C15 . 1.381(3) ?
    C14 H14 . 0.9300 ?
    C15 H15 . 0.9300 ?
loop_
    _geom_angle_atom_site_label_1
    _geom_angle_atom_site_label_2
    _geom_angle_atom_site_label_3
    _geom_angle_site_symmetry_1
    _geom_angle_site_symmetry_3
    _geom_angle
    _geom_angle_publ_flag
    C1 O2 C9 . . 122.10(14) ?
    O2 C1 C2 . . 122.52(17) ?
    O2 C1 C6 . . 117.15(17) ?
    C2 C1 C6 . . 120.27(18) ?
    C3 C2 C1 . . 120.3(2) ?
    C3 C2 H2 . . 119.8 ?
    C1 C2 H2 . . 119.8 ?
    C2 C3 C4 . . 120.3(2) ?
    C2 C3 H3 . . 119.8 ?
    C4 C3 H3 . . 119.8 ?
    C5 C4 C3 . . 119.3(2) ?
    C5 C4 H4 . . 120.4 ?
    C3 C4 H4 . . 120.4 ?
    C4 C5 C6 . . 122.4(2) ?
    C4 C5 H5 . . 118.8 ?
    C6 C5 H5 . . 118.8 ?
    C5 C6 C1 . . 117.4(2) ?
    C5 C6 C7 . . 116.10(19) ?
    C1 C6 C7 . . 126.52(19) ?
    O1 C7 C8 . . 118.4(2) ?
    O1 C7 C6 . . 118.5(2) ?
    C8 C7 C6 . . 123.11(19) ?
    C7 C8 H8A . . 109.5 ?
    C7 C8 H8B . . 109.5 ?
    H8A C8 H8B . . 109.5 ?
    C7 C8 H8C . . 109.5 ?
    H8A C8 H8C . . 109.5 ?
    H8B C8 H8C . . 109.5 ?
    O2 C9 C22 . . 109.22(15) ?
    O2 C9 C16 . . 110.62(15) ?
    C22 C9 C16 . . 115.84(15) ?
    O2 C9 C10 . . 103.44(14) ?
    C22 C9 C10 . . 110.60(15) ?
    C16 C9 C10 . . 106.39(14) ?
    C21 C16 C17 . . 117.84(19) ?
    C21 C16 C9 . . 122.88(17) ?
    C17 C16 C9 . . 119.20(17) ?
    C16 C21 C20 . . 120.78(19) ?
    C16 C21 H21 . . 119.6 ?
    C20 C21 H21 . . 119.6 ?
    C19 C20 C21 . . 120.5(2) ?
    C19 C20 H20 . . 119.7 ?
    C21 C20 H20 . . 119.7 ?
    C18 C19 C20 . . 119.3(2) ?
    C18 C19 H19 . . 120.4 ?
    C20 C19 H19 . . 120.4 ?
    C19 C18 C17 . . 120.4(2) ?
    C19 C18 H18 . . 119.8 ?
    C17 C18 H18 . . 119.8 ?
    C18 C17 C16 . . 121.1(2) ?
    C18 C17 H17 . . 119.4 ?
    C16 C17 H17 . . 119.4 ?
    C23 C22 C27 . . 118.02(19) ?
    C23 C22 C9 . . 123.64(18) ?
    C27 C22 C9 . . 118.34(17) ?
    C24 C23 C22 . . 120.5(2) ?
    C24 C23 H23 . . 119.7 ?
    C22 C23 H23 . . 119.7 ?
    C25 C24 C23 . . 120.6(2) ?
    C25 C24 H24 . . 119.7 ?
    C23 C24 H24 . . 119.7 ?
    C24 C25 C26 . . 119.8(2) ?
    C24 C25 H25 . . 120.1 ?
    C26 C25 H25 . . 120.1 ?
    C25 C26 C27 . . 120.0(2) ?
    C25 C26 H26 . . 120.0 ?
    C27 C26 H26 . . 120.0 ?
    C26 C27 C22 . . 121.1(2) ?
    C26 C27 H27 . . 119.5 ?
    C22 C27 H27 . . 119.5 ?
    C15 C10 C11 . . 118.31(18) ?
    C15 C10 C9 . . 119.69(17) ?
    C11 C10 C9 . . 121.75(17) ?
    C10 C11 C12 . . 120.2(2) ?
    C10 C11 H11 . . 119.9 ?
    C12 C11 H11 . . 119.9 ?
    C13 C12 C11 . . 120.6(2) ?
    C13 C12 H12 . . 119.7 ?
    C11 C12 H12 . . 119.7 ?
    C12 C13 C14 . . 119.9(2) ?
    C12 C13 H13 . . 120.1 ?
    C14 C13 H13 . . 120.1 ?
    C13 C14 C15 . . 119.9(2) ?
    C13 C14 H14 . . 120.1 ?
    C15 C14 H14 . . 120.1 ?
    C14 C15 C10 . . 121.0(2) ?
    C14 C15 H15 . . 119.5 ?
    C10 C15 H15 . . 119.5 ?
loop_
    _geom_torsion_atom_site_label_1
    _geom_torsion_atom_site_label_2
    _geom_torsion_atom_site_label_3
    _geom_torsion_atom_site_label_4
    _geom_torsion_site_symmetry_1
    _geom_torsion_site_symmetry_2
    _geom_torsion_site_symmetry_3
    _geom_torsion_site_symmetry_4
    _geom_torsion
    _geom_torsion_publ_flag
    C9 O2 C1 C2 . . . . -30.2(3) ?
    C9 O2 C1 C6 . . . . 152.75(17) ?
    O2 C1 C2 C3 . . . . -177.4(2) ?
    C6 C1 C2 C3 . . . . -0.5(3) ?
    C1 C2 C3 C4 . . . . 0.5(4) ?
    C2 C3 C4 C5 . . . . -0.6(4) ?
    C3 C4 C5 C6 . . . . 0.7(4) ?
    C4 C5 C6 C1 . . . . -0.6(4) ?
    C4 C5 C6 C7 . . . . -179.9(2) ?
    O2 C1 C6 C5 . . . . 177.59(18) ?
    C2 C1 C6 C5 . . . . 0.5(3) ?
    O2 C1 C6 C7 . . . . -3.3(3) ?
    C2 C1 C6 C7 . . . . 179.6(2) ?
    C5 C6 C7 O1 . . . . -5.5(3) ?
    C1 C6 C7 O1 . . . . 175.4(2) ?
    C5 C6 C7 C8 . . . . 172.8(2) ?
    C1 C6 C7 C8 . . . . -6.4(4) ?
    C1 O2 C9 C22 . . . . -40.9(2) ?
    C1 O2 C9 C16 . . . . 87.8(2) ?
    C1 O2 C9 C10 . . . . -158.66(16) ?
    O2 C9 C16 C21 . . . . -7.0(2) ?
    C22 C9 C16 C21 . . . . 118.0(2) ?
    C10 C9 C16 C21 . . . . -118.67(19) ?
    O2 C9 C16 C17 . . . . 169.50(16) ?
    C22 C9 C16 C17 . . . . -65.5(2) ?
    C10 C9 C16 C17 . . . . 57.8(2) ?
    C17 C16 C21 C20 . . . . 2.6(3) ?
    C9 C16 C21 C20 . . . . 179.15(19) ?
    C16 C21 C20 C19 . . . . -1.4(3) ?
    C21 C20 C19 C18 . . . . -0.3(4) ?
    C20 C19 C18 C17 . . . . 0.8(4) ?
    C19 C18 C17 C16 . . . . 0.4(3) ?
    C21 C16 C17 C18 . . . . -2.1(3) ?
    C9 C16 C17 C18 . . . . -178.78(18) ?
    O2 C9 C22 C23 . . . . 132.84(18) ?
    C16 C9 C22 C23 . . . . 7.2(3) ?
    C10 C9 C22 C23 . . . . -114.0(2) ?
    O2 C9 C22 C27 . . . . -47.8(2) ?
    C16 C9 C22 C27 . . . . -173.50(17) ?
    C10 C9 C22 C27 . . . . 65.4(2) ?
    C27 C22 C23 C24 . . . . -0.5(3) ?
    C9 C22 C23 C24 . . . . 178.87(18) ?
    C22 C23 C24 C25 . . . . 0.5(3) ?
    C23 C24 C25 C26 . . . . 0.1(4) ?
    C24 C25 C26 C27 . . . . -0.7(4) ?
    C25 C26 C27 C22 . . . . 0.7(3) ?
    C23 C22 C27 C26 . . . . -0.1(3) ?
    C9 C22 C27 C26 . . . . -179.52(18) ?
    O2 C9 C10 C15 . . . . -45.7(2) ?
    C22 C9 C10 C15 . . . . -162.49(17) ?
    C16 C9 C10 C15 . . . . 70.9(2) ?
    O2 C9 C10 C11 . . . . 140.23(18) ?
    C22 C9 C10 C11 . . . . 23.4(2) ?
    C16 C9 C10 C11 . . . . -103.2(2) ?
    C15 C10 C11 C12 . . . . 0.2(3) ?
    C9 C10 C11 C12 . . . . 174.41(19) ?
    C10 C11 C12 C13 . . . . -0.4(3) ?
    C11 C12 C13 C14 . . . . 0.7(4) ?
    C12 C13 C14 C15 . . . . -0.8(4) ?
    C13 C14 C15 C10 . . . . 0.6(3) ?
    C11 C10 C15 C14 . . . . -0.4(3) ?
    C9 C10 C15 C14 . . . . -174.67(19) ?
loop_
    _geom_hbond_atom_site_label_D
    _geom_hbond_atom_site_label_H
    _geom_hbond_atom_site_label_A
    _geom_hbond_site_symmetry_A
    _geom_hbond_distance_DH
    _geom_hbond_distance_HA
    _geom_hbond_distance_DA
    _geom_hbond_angle_DHA
    C14 H14 O1 3_746 0.93 2.56 3.444(3) 157.9
    C21 H21 O2 . 0.93 2.46 2.810(3) 102.7
    C5 H5 O1 . 0.93 2.36 2.701(3) 101.2
data_global
_journal_date_recd_electronic     2013-02-18
_journal_date_accepted     2013-05-12
_journal_name_full     'Acta Crystallographica, Section E'
_journal_year     2013
_journal_volume     69
_journal_issue      6
_journal_page_first     o918
_journal_page_last     o918
_journal_paper_category     QO
_journal_paper_doi     10.1107/S1600536813012956
_journal_coeditor_code     DS2228
_publ_contact_author_name     'Pengying Zhao'
_publ_contact_author_address
;
Department of Basic Science,
Tianjin Agricultural University,
Tianjin 300384, People's Republic of China
;
_publ_contact_author_email     'zhaopengying@eyou.com'
_publ_contact_author_fax     '86-22-23781295'
_publ_contact_author_phone     '86-22-23784019'
_publ_section_title
;
1-[2-(Trityloxy)phenyl]ethanone
;
loop_
    _publ_author_name
    _publ_author_footnote
    _publ_author_address
    'Zhao, Pengying' .
;
Department of Basic Science,
Tianjin Agricultural University,
Tianjin 300384, People's Republic of China
;
