# Supplementary material for: 1-[2-(Trit­yloxy)phen­yl]ethanone
Source: Acta Crystallogr Sect E Struct Rep Online. 2013 May 18;69(Pt 6):o918. doi: 10.1107/S1600536813012956 (PMC3685069; doi:10.1107/S1600536813012956)
Supplement: Supplementary file 2 [file e-69-0o918-Isup2.hkl]

# 
# h,k,l, Fc-squared, Fo-squared, sigma(Fo-squared) and status flag 
# 
data_I
_shelx_title ' 1 in Pbca' 
_shelx_refln_list_code          4 
_shelx_F_calc_maximum      348.54 
_exptl_crystal_F_000      1600.00 
_reflns_d_resolution_high  0.8400 
 
loop_ 
 _symmetry_equiv_pos_as_xyz 
 'x, y, z' 
 '-x+1/2, -y, z+1/2' 
 '-x, y+1/2, -z+1/2' 
 'x+1/2, -y+1/2, -z' 
 '-x, -y, -z' 
 'x-1/2, y, -z-1/2' 
 'x, -y-1/2, z-1/2' 
 '-x-1/2, y-1/2, z' 
 
_cell_length_a    15.6996 
_cell_length_b     8.8767 
_cell_length_c    29.5912 
_cell_angle_alpha  90.000 
_cell_angle_beta   90.000 
_cell_angle_gamma  90.000 
 
_shelx_F_squared_multiplier     1.000 
 
loop_ 
 _refln_index_h 
 _refln_index_k 
 _refln_index_l 
 _refln_F_squared_calc 
 _refln_F_squared_meas 
 _refln_F_squared_sigma 
 _refln_observed_status 
   2   0   0    45697.25    39769.30    867.15 o 
   4   0   0     7918.10     7283.61    168.74 o 
   6   0   0     1013.80      961.02     41.35 o 
   8   0   0       40.27        4.43     10.65 o 
  10   0   0        0.98       -2.54     11.44 o 
  12   0   0     1633.06     1726.79     60.34 o 
  14   0   0      220.32      275.25     28.41 o 
  16   0   0       62.55       67.83     21.29 o 
  18   0   0       28.26       51.40     31.29 o 
   2   1   0     4282.08     4022.55     47.66 o 
   4   1   0     8478.31     7853.43     92.74 o 
   6   1   0      648.41      766.57     20.20 o 
   8   1   0      268.57      270.46     15.74 o 
  10   1   0     2730.51     2605.41     50.42 o 
  12   1   0     2350.60     2416.80     45.29 o 
  14   1   0      165.17      158.13     16.98 o 
  16   1   0        1.17       20.11     15.02 o 
  18   1   0       42.23        1.12     20.54 o 
   0   2   0      689.22      794.04     17.17 o 
   2   2   0     5091.22     4754.95     51.45 o 
   4   2   0        8.71       24.57      4.91 o 
   6   2   0        6.28       12.83      6.94 o 
   8   2   0     1128.03     1116.18     26.95 o 
  10   2   0      271.51      338.19     26.46 o 
  12   2   0      174.04      157.70     16.70 o 
  14   2   0      689.81      670.32     31.31 o 
  16   2   0        3.23       14.11     20.12 o 
  18   2   0       43.19       71.65     23.21 o 
   2   3   0     1527.66     1398.18     25.80 o 
   4   3   0     2531.03     2328.43     30.41 o 
   6   3   0       32.76       34.75      5.98 o 
   8   3   0     5822.65     5879.63     90.97 o 
  10   3   0      314.10      319.65     21.09 o 
  12   3   0      125.81      113.96     22.08 o 
  14   3   0       64.98       39.03     16.31 o 
  16   3   0        0.69       26.39     17.34 o 
   0   4   0     2664.91     2768.36     59.25 o 
   2   4   0     4270.05     4455.33     70.70 o 
   4   4   0     8176.15     8144.97     89.88 o 
   6   4   0     1129.32     1174.59     29.04 o 
   8   4   0      887.11      952.78     25.65 o 
  10   4   0      769.38      737.52     53.64 o 
  12   4   0      278.74      342.34     30.79 o 
  14   4   0      161.92      124.28     28.50 o 
  16   4   0      242.25      189.59     26.51 o 
   2   5   0      881.58      940.48     27.68 o 
   4   5   0      177.00      172.57     15.66 o 
   6   5   0       78.62       90.91     14.75 o 
   8   5   0       28.67        9.14     11.80 o 
  10   5   0       35.48       30.55     14.50 o 
  12   5   0       54.63       62.48     27.38 o 
  14   5   0      207.63      265.99     30.70 o 
  16   5   0       74.43       62.66     25.53 o 
   0   6   0      115.97      121.11     26.82 o 
   2   6   0      242.60      278.80     16.75 o 
   4   6   0     1433.75     1466.50     38.61 o 
   6   6   0     2268.35     2143.97     51.94 o 
   8   6   0     1161.18     1168.67     39.28 o 
  10   6   0       58.00       57.21     16.93 o 
  12   6   0      133.12      136.04     25.60 o 
  14   6   0       27.26       50.76     22.01 o 
   2   7   0       16.27       13.70     10.96 o 
   4   7   0      737.55      776.54     30.37 o 
   6   7   0        3.96        5.94     15.11 o 
   8   7   0      354.91      352.40     27.05 o 
  10   7   0       73.68       67.89     18.62 o 
  12   7   0      141.25      103.54     24.70 o 
  14   7   0      146.57      114.15     28.19 o 
   0   8   0      147.10      160.51     23.70 o 
   2   8   0      563.06      543.87     25.13 o 
   4   8   0      504.05      518.60     29.89 o 
   6   8   0      137.80      149.90     21.71 o 
   8   8   0       84.15      103.46     20.37 o 
  10   8   0       73.50       76.92     19.88 o 
  12   8   0       60.64       57.93     25.14 o 
   2   9   0       46.95       22.14     35.20 o 
   4   9   0      141.22      125.00     23.22 o 
   6   9   0       22.96        6.79     19.33 o 
   8   9   0      310.01      271.38     28.33 o 
   0  10   0        4.09        7.82     25.70 o 
   2  10   0        0.56       24.24     19.35 o 
   4  10   0      191.51      208.60     39.67 o 
   6  10   0      654.98      738.82     96.10 o 
   1   1   1    20907.37    19573.19    153.72 o 
   2   1   1    20082.37    19169.18    141.94 o 
   3   1   1     7408.86     6791.66     56.31 o 
   4   1   1     2252.83     2076.42     23.81 o 
   5   1   1      147.45      166.11      8.12 o 
   6   1   1      933.21      918.76     17.13 o 
   7   1   1      517.47      536.30     13.10 o 
   8   1   1     2491.76     2417.24     34.81 o 
   9   1   1      576.19      619.83     18.79 o 
  10   1   1      115.92      114.54      9.12 o 
  11   1   1     1083.63     1078.59     21.37 o 
  12   1   1       28.72       32.89      8.11 o 
  13   1   1      186.17      174.81     11.84 o 
  14   1   1      133.51      146.18     11.28 o 
  15   1   1      149.04      162.58     13.30 o 
  16   1   1        2.13        7.05     10.93 o 
  17   1   1       71.11       41.57     12.71 o 
  18   1   1       33.36       62.16     14.72 o 
   0   2   1     5583.42     5232.10     51.60 o 
   1   2   1      644.59      624.67      8.55 o 
   2   2   1      178.93      166.21      5.04 o 
   3   2   1     1831.51     1673.11     16.19 o 
   4   2   1      396.53      358.33      6.94 o 
   5   2   1     1097.87     1099.87     14.27 o 
   6   2   1     7338.50     7422.49     74.46 o 
   7   2   1      399.22      456.31     19.57 o 
   8   2   1      870.04      939.69     18.92 o 
   9   2   1      709.92      665.21     15.49 o 
  10   2   1       31.69        8.58      7.33 o 
  11   2   1      354.79      345.61     15.71 o 
  12   2   1       15.03       16.08      8.32 o 
  13   2   1      277.20      282.04     15.77 o 
  14   2   1        0.04        7.54      9.84 o 
  15   2   1      139.45      114.99     13.57 o 
  16   2   1       52.19       61.14     12.40 o 
  17   2   1        5.03        8.64     13.62 o 
  18   2   1        1.72       33.96     13.83 o 
   1   3   1      214.85      214.23      8.54 o 
   2   3   1     3446.15     3439.02     40.79 o 
   3   3   1     1812.83     1756.62     21.31 o 
   4   3   1       98.60      107.98      5.59 o 
   5   3   1      286.18      291.40      6.84 o 
   6   3   1      343.45      336.45      8.17 o 
   7   3   1      486.95      491.61     10.81 o 
   8   3   1      806.14      814.40     16.44 o 
   9   3   1       43.56       32.57      6.10 o 
  10   3   1     1331.67     1269.30     24.10 o 
  11   3   1       55.80       47.85     10.52 o 
  12   3   1      622.95      581.68     24.68 o 
  13   3   1       23.26       39.70     12.03 o 
  14   3   1       13.34       11.99     11.58 o 
  15   3   1       11.86       26.15     11.59 o 
  16   3   1        6.81        5.82     11.42 o 
  17   3   1       30.63       34.21     12.49 o 
   0   4   1      186.17      270.04     12.56 o 
   1   4   1        0.22       -3.87      4.50 o 
   2   4   1     5666.41     5844.83     57.31 o 
   3   4   1     2215.94     2136.23     24.33 o 
   4   4   1       52.31       60.46      7.77 o 
   5   4   1       49.70       53.27      5.30 o 
   6   4   1     3612.57     3466.51     34.95 o 
   7   4   1      215.74      244.55      8.76 o 
   8   4   1        9.35        8.33      6.02 o 
   9   4   1      139.53      152.17     15.81 o 
  10   4   1      288.15      371.79     24.03 o 
  11   4   1      109.64      120.01     14.84 o 
  12   4   1      257.82      239.21     18.99 o 
  13   4   1        5.52       -8.37     11.57 o 
  14   4   1       17.84       36.98     13.06 o 
  15   4   1       13.03        2.76     12.23 o 
  16   4   1       35.66       28.23     12.64 o 
  17   4   1        3.16       13.50     11.99 o 
   1   5   1     2902.56     3078.66     34.02 o 
   2   5   1       32.85        8.24      6.24 o 
   3   5   1      154.83      153.04     10.17 o 
   4   5   1      218.78      207.29     11.66 o 
   5   5   1     1970.86     2004.06     25.54 o 
   6   5   1      250.52      272.24     12.80 o 
   7   5   1      680.33      737.02     18.66 o 
   8   5   1     1101.98     1043.56     27.03 o 
   9   5   1      359.67      397.22     18.64 o 
  10   5   1      103.72      110.95     14.12 o 
  11   5   1      142.33      122.66     14.69 o 
  12   5   1      291.48      338.66     25.48 o 
  13   5   1      287.90      272.91     21.46 o 
  14   5   1      269.10      271.81     22.29 o 
  15   5   1       12.37        9.39     13.00 o 
  16   5   1        1.05       25.95     14.00 o 
   0   6   1       34.61       41.43      9.91 o 
   1   6   1       11.91       15.74      6.57 o 
   2   6   1      573.34      622.91     15.02 o 
   3   6   1      176.70      191.10     14.16 o 
   4   6   1       91.24      104.95     10.51 o 
   5   6   1     1409.68     1426.41     28.69 o 
   6   6   1       34.12       30.60     10.28 o 
   7   6   1       82.59       85.73     12.18 o 
   8   6   1        0.24       13.17     10.52 o 
   9   6   1       19.58       23.44     10.51 o 
  10   6   1       21.51       22.18     16.82 o 
  11   6   1       67.36       69.75     13.99 o 
  12   6   1        9.95       -2.55     13.87 o 
  13   6   1       38.47       17.84     14.04 o 
  14   6   1       24.84       22.03     14.52 o 
  15   6   1        8.01       -1.56     18.93 o 
   1   7   1       78.37       72.39      9.17 o 
   2   7   1     1086.76     1068.11     21.26 o 
   3   7   1      162.67      194.71     11.88 o 
   4   7   1       30.43       13.97      9.33 o 
   5   7   1       91.86       93.81     12.81 o 
   6   7   1     1729.57     1747.79     34.13 o 
   7   7   1       68.42       75.70     12.58 o 
   8   7   1       35.87       29.24     14.24 o 
   9   7   1       19.96        2.99     10.45 o 
  10   7   1        9.48        1.75     12.41 o 
  11   7   1        2.94      -11.05     12.64 o 
  12   7   1       12.54       27.64     14.41 o 
  13   7   1        0.01      -17.20     12.92 o 
   0   8   1      128.30      119.31     14.91 o 
   1   8   1      145.90      151.56     12.33 o 
   2   8   1       33.99        3.11      9.00 o 
   3   8   1       30.55       31.48      9.54 o 
   4   8   1       53.35       75.98     10.68 o 
   5   8   1      227.39      278.98     17.60 o 
   6   8   1      205.74      206.38     16.53 o 
   7   8   1      232.58      238.08     17.52 o 
   8   8   1       49.39       40.10     12.51 o 
   9   8   1      278.08      264.64     19.63 o 
  10   8   1        8.85        6.96     12.17 o 
  11   8   1       84.81       71.89     15.35 o 
  12   8   1        1.52       11.57     14.87 o 
   1   9   1      213.89      179.73     17.93 o 
   2   9   1       88.66       85.86     15.22 o 
   3   9   1       83.41       84.73     14.93 o 
   4   9   1      124.25      102.95     15.42 o 
   5   9   1      367.06      373.34     24.71 o 
   6   9   1       46.97       18.04     13.16 o 
   7   9   1       82.62       70.24     15.62 o 
   8   9   1      132.68      156.48     18.55 o 
   9   9   1      112.29       89.26     22.14 o 
   0  10   1       13.43       23.99     19.35 o 
   1  10   1       15.23       31.94     14.08 o 
   2  10   1       24.38       33.49     13.90 o 
   3  10   1        6.83       19.45     13.26 o 
   4  10   1       40.63       35.96     14.61 o 
   5  10   1        1.00        0.09     17.58 o 
   6  10   1       79.09       56.65     17.54 o 
   0   0   2      532.80      169.85      7.82 o 
   1   0   2      242.32      240.29      3.59 o 
   2   0   2     1584.20     1347.81     14.44 o 
   3   0   2     1416.42     1335.25     20.76 o 
   4   0   2    61462.84    56036.68    863.02 o 
   5   0   2     1498.28     1336.43     32.78 o 
   6   0   2      543.75      508.41     57.16 o 
   7   0   2       47.04       43.83     18.11 o 
   8   0   2      365.64      336.19     17.79 o 
   9   0   2     3005.37     2982.15     54.62 o 
  10   0   2      270.25      322.40     30.95 o 
  11   0   2        0.75        1.55      9.66 o 
  12   0   2      914.53      807.87     26.46 o 
  13   0   2     3190.18     3070.26     54.85 o 
  14   0   2      193.99      163.95     17.15 o 
  15   0   2      401.11      405.50     23.45 o 
  16   0   2       47.01       54.52     17.26 o 
  17   0   2       21.98       -4.77     35.76 o 
  18   0   2       26.05       83.81     24.50 o 
   1   1   2      822.59      793.72      7.46 o 
   2   1   2     1557.61     1505.99     15.96 o 
   3   1   2    38570.37    35780.70    347.84 o 
   4   1   2       61.13       76.70      5.58 o 
   5   1   2     3021.09     3090.87     43.23 o 
   6   1   2     1657.85     1658.73     24.43 o 
   7   1   2     3731.20     3938.27     49.67 o 
   8   1   2      544.17      536.85     25.85 o 
   9   1   2      161.36      195.15     11.83 o 
  10   1   2       11.00       17.73      6.99 o 
  11   1   2       13.18        8.86      6.87 o 
  12   1   2        8.01       18.04      8.48 o 
  13   1   2       11.24       -4.61      8.24 o 
  14   1   2       24.57       28.97      8.82 o 
  15   1   2       16.50       14.86      9.91 o 
  16   1   2        7.28       -7.75     10.59 o 
  17   1   2        5.89       10.59     11.57 o 
  18   1   2        0.63       16.15     16.48 o 
   0   2   2      342.01      284.82      9.02 o 
   1   2   2     6286.80     5858.43     49.92 o 
   2   2   2      558.47      498.97      7.51 o 
   3   2   2    10336.26    10000.69     82.37 o 
   4   2   2      771.08      716.04     15.37 o 
   5   2   2      102.72      113.33      5.46 o 
   6   2   2     1897.55     2008.78     24.14 o 
   7   2   2      167.44      182.48      8.02 o 
   8   2   2      228.59      301.00     11.37 o 
   9   2   2      315.24      326.49     20.97 o 
  10   2   2        0.10       -2.64      5.11 o 
  11   2   2      577.92      640.54     21.18 o 
  12   2   2      257.38      263.77     13.28 o 
  13   2   2      400.74      412.95     18.57 o 
  14   2   2        7.13       -1.32     10.58 o 
  15   2   2        1.00       -3.36     11.83 o 
  16   2   2        8.82       12.38     12.73 o 
  17   2   2       16.16       27.75     11.93 o 
  18   2   2        0.82       -2.77     11.82 o 
   1   3   2     5292.30     5394.24     54.96 o 
   2   3   2      832.58      929.47     16.12 o 
   3   3   2      354.16      378.63     12.62 o 
   4   3   2      351.03      347.62      9.50 o 
   5   3   2     6395.94     6525.36     63.19 o 
   6   3   2      341.32      340.33     14.24 o 
   7   3   2      124.62      168.60      7.56 o 
   8   3   2      838.33      793.66     14.96 o 
   9   3   2       59.27       80.01      8.08 o 
  10   3   2      115.54      114.73     10.87 o 
  11   3   2       35.91       28.06     10.49 o 
  12   3   2      432.03      426.98     21.24 o 
  13   3   2       10.82       23.22     11.63 o 
  14   3   2        3.81       -7.26     10.40 o 
  15   3   2       58.90       53.29     14.56 o 
  16   3   2        1.46       -2.72     12.98 o 
  17   3   2       11.44       28.90     12.86 o 
   0   4   2      240.82      222.71     13.06 o 
   1   4   2      411.05      462.55     10.50 o 
   2   4   2       30.08       37.70      5.61 o 
   3   4   2      483.48      511.81     15.90 o 
   4   4   2     2081.02     2138.44     26.36 o 
   5   4   2      157.93      134.17      6.63 o 
   6   4   2        2.86        6.17      5.47 o 
   7   4   2      984.81     1009.29     24.27 o 
   8   4   2       97.97      107.23      9.80 o 
   9   4   2      400.32      373.68     17.64 o 
  10   4   2       78.17       80.06     12.16 o 
  11   4   2       47.29       36.01     11.28 o 
  12   4   2      137.13      158.88     17.20 o 
  13   4   2      392.27      378.55     21.57 o 
  14   4   2        0.78       -6.13     11.10 o 
  15   4   2       18.99       14.81     12.43 o 
  16   4   2       11.62       15.13     13.12 o 
  17   4   2       28.61       16.36     12.20 o 
   1   5   2      636.63      652.73     13.99 o 
   2   5   2      227.84      263.91     10.87 o 
   3   5   2       57.05       36.97      6.06 o 
   4   5   2     1166.10     1143.32     19.87 o 
   5   5   2       52.87       44.74      6.38 o 
   6   5   2      164.21      196.68     11.67 o 
   7   5   2       90.84       96.13      9.80 o 
   8   5   2      362.27      390.17     19.33 o 
   9   5   2       94.23      104.39     13.32 o 
  10   5   2        2.41       -3.22     11.75 o 
  11   5   2      418.35      369.74     20.99 o 
  12   5   2       22.84       37.55     12.66 o 
  13   5   2      326.99      271.21     21.37 o 
  14   5   2        1.64       21.07     14.24 o 
  15   5   2       81.55       76.87     14.77 o 
  16   5   2       17.02        2.26     13.48 o 
   0   6   2      677.25      633.42     21.58 o 
   1   6   2      583.28      627.37     14.98 o 
   2   6   2      150.36      184.77     10.08 o 
   3   6   2       96.22      108.94     10.31 o 
   4   6   2      379.46      417.22     18.24 o 
   5   6   2       71.98       51.84      9.98 o 
   6   6   2      374.14      400.45     18.32 o 
   7   6   2      300.98      298.85     16.68 o 
   8   6   2        1.41        9.57     11.16 o 
   9   6   2       54.43       42.02     11.55 o 
  10   6   2        6.48        2.78     10.88 o 
  11   6   2      133.21      138.64     19.12 o 
  12   6   2       15.01       25.78     12.27 o 
  13   6   2       77.62       62.13     15.14 o 
  14   6   2        0.06        4.60     12.61 o 
  15   6   2       33.06       24.49     14.36 o 
   1   7   2       30.20       26.82      8.39 o 
   2   7   2      327.31      334.49     13.99 o 
   3   7   2      110.72      108.47     10.00 o 
   4   7   2      515.52      502.99     17.94 o 
   5   7   2      255.44      274.07     16.87 o 
   6   7   2      439.93      490.27     21.15 o 
   7   7   2      211.62      214.15     16.41 o 
   8   7   2        1.20        6.45     10.42 o 
   9   7   2       28.95       22.71     10.65 o 
  10   7   2        9.80      -11.15     16.20 o 
  11   7   2       24.01        6.30     12.33 o 
  12   7   2       26.39       19.90     12.54 o 
  13   7   2        0.53      -19.61     13.07 o 
   0   8   2        8.62       18.67     13.62 o 
   1   8   2      196.91      198.73     14.49 o 
   2   8   2      111.16      131.70     11.74 o 
   3   8   2      282.65      287.01     15.26 o 
   4   8   2        0.00       -1.70      8.44 o 
   5   8   2      366.74      357.61     28.32 o 
   6   8   2      319.43      324.20     19.15 o 
   7   8   2      110.81      101.60     16.14 o 
   8   8   2       28.33       35.00     12.51 o 
   9   8   2        9.85       25.86     14.93 o 
  10   8   2       11.62       33.44     22.80 o 
  11   8   2        0.19       -8.78     12.85 o 
  12   8   2       17.51       24.79     19.46 o 
   1   9   2        1.65       -8.81     11.42 o 
   2   9   2       23.92       15.93     12.41 o 
   3   9   2       35.50       17.87     11.51 o 
   4   9   2       15.60       45.61     12.40 o 
   5   9   2      277.28      273.37     20.96 o 
   6   9   2        5.73        0.28     13.22 o 
   7   9   2        0.00        0.30     12.83 o 
   8   9   2       47.25       30.45     14.41 o 
   9   9   2       98.78       94.04     16.56 o 
   0  10   2       72.43       88.28     23.67 o 
   1  10   2        8.77        7.56     13.23 o 
   2  10   2       30.75       31.43     13.46 o 
   3  10   2       26.39       28.15     14.03 o 
   4  10   2        8.06       18.42     13.81 o 
   5  10   2       39.73       44.74     16.77 o 
   1   1   3     6471.48     6058.28     41.74 o 
   2   1   3     2817.19     2722.81     19.69 o 
   3   1   3    14859.21    14301.50    130.04 o 
   4   1   3     1940.44     1861.79     22.13 o 
   5   1   3     2287.39      977.78     40.23 o 
   6   1   3     3602.58     3307.24     86.51 o 
   7   1   3      677.53      725.76     18.74 o 
   8   1   3      346.60      388.52     16.18 o 
   9   1   3      199.29      251.84     13.04 o 
  10   1   3      192.71      202.10     11.43 o 
  11   1   3        9.56        6.59      9.13 o 
  12   1   3       13.06       20.26      8.53 o 
  13   1   3       48.80       24.15      9.46 o 
  14   1   3      761.32      695.54     18.79 o 
  15   1   3       54.76       44.07     12.17 o 
  16   1   3        1.69       14.63     11.03 o 
  17   1   3        0.32       -0.35     10.88 o 
  18   1   3       64.34       65.06     16.23 o 
   0   2   3   106165.31    96504.94    950.99 o 
   1   2   3     4264.89     4137.49     34.49 o 
   2   2   3     1816.33     1755.15     17.97 o 
   3   2   3     2310.78     2163.19     23.90 o 
   4   2   3     2804.94     2728.48     42.10 o 
   5   2   3      564.78      560.37     10.17 o 
   6   2   3     3191.89     3414.81     35.88 o 
   7   2   3      801.64      732.65     13.78 o 
   8   2   3        0.10        6.91      4.69 o 
   9   2   3      143.10      150.59     10.74 o 
  10   2   3        2.33       -0.56      4.72 o 
  11   2   3      119.29      134.98     12.57 o 
  12   2   3      256.05      280.00     13.40 o 
  13   2   3       38.25       48.26     15.49 o 
  14   2   3       85.35       89.11     13.37 o 
  15   2   3        0.48       -1.39     12.10 o 
  16   2   3        5.16       13.37     11.36 o 
  17   2   3        0.01       23.44     11.98 o 
  18   2   3       73.01       90.31     14.73 o 
   1   3   3     3256.64     3131.86     32.48 o 
   2   3   3      828.62      770.84     15.24 o 
   3   3   3      272.26      308.57      7.39 o 
   4   3   3      771.56      762.10     14.16 o 
   5   3   3     1459.42     1532.13     21.60 o 
   6   3   3     2085.39     2179.07     29.82 o 
   7   3   3      105.47      134.83      8.82 o 
   8   3   3      405.08      438.89     11.53 o 
   9   3   3      376.15      387.08     14.76 o 
  10   3   3      138.04      167.61     11.91 o 
  11   3   3       14.91        5.23      7.86 o 
  12   3   3      179.26      179.13     13.18 o 
  13   3   3       21.94       17.85     14.08 o 
  14   3   3       30.03       29.69     12.13 o 
  15   3   3      373.28      359.08     21.62 o 
  16   3   3        9.50        9.10     11.88 o 
  17   3   3       37.46       54.42     13.25 o 
   0   4   3     4252.60     4515.54     61.32 o 
   1   4   3     3553.60     3580.18     41.25 o 
   2   4   3     3118.14     3381.28     39.96 o 
   3   4   3      166.96      167.28      7.92 o 
   4   4   3       16.24       16.42      4.53 o 
   5   4   3      976.63      954.07     17.64 o 
   6   4   3        9.14        7.68      5.74 o 
   7   4   3       82.04      100.48      8.56 o 
   8   4   3       80.54      107.99      9.47 o 
   9   4   3       36.41       29.27      8.13 o 
  10   4   3        4.42       11.67      6.28 o 
  11   4   3       10.48        4.05     12.59 o 
  12   4   3      422.09      421.83     21.29 o 
  13   4   3        5.45       -2.99     13.11 o 
  14   4   3       41.40       38.93     13.12 o 
  15   4   3       30.38       41.58     13.63 o 
  16   4   3       62.00       55.31     14.81 o 
  17   4   3       25.24       31.53     14.34 o 
   1   5   3      600.96      570.25     12.91 o 
   2   5   3     1418.62     1505.41     20.80 o 
   3   5   3        5.28        0.89      4.45 o 
   4   5   3      121.58      142.60      8.43 o 
   5   5   3      897.24      853.07     17.44 o 
   6   5   3        4.07       -0.65      5.25 o 
   7   5   3      190.58      210.15     12.33 o 
   8   5   3     1360.04     1361.51     28.24 o 
   9   5   3      139.80      134.44     14.38 o 
  10   5   3        6.03      -14.42     10.54 o 
  11   5   3      150.70      161.97     15.92 o 
  12   5   3      248.30      279.20     19.24 o 
  13   5   3       63.85       63.06     13.87 o 
  14   5   3        3.95       -9.78     12.15 o 
  15   5   3       26.48       36.82     14.74 o 
  16   5   3       14.48       21.60     17.09 o 
   0   6   3      737.08      733.83     22.08 o 
   1   6   3       66.07       77.14      7.72 o 
   2   6   3       22.96       14.14      6.11 o 
   3   6   3        4.53        7.02      6.09 o 
   4   6   3        8.11       12.66      5.64 o 
   5   6   3      110.57      120.35     10.92 o 
   6   6   3     1895.24     1773.01     35.97 o 
   7   6   3     1339.48     1325.71     29.15 o 
   8   6   3      225.36      229.70     17.00 o 
   9   6   3       43.96       20.62     11.44 o 
  10   6   3       30.25       24.18     11.85 o 
  11   6   3      132.67      149.77     16.17 o 
  12   6   3       46.71       36.32     12.87 o 
  13   6   3       56.62       62.49     14.25 o 
  14   6   3        5.13        1.55     12.30 o 
  15   6   3        0.06       -9.46     12.94 o 
   1   7   3      408.03      399.03     14.97 o 
   2   7   3     2205.77     2180.01     30.63 o 
   3   7   3      387.99      384.13     14.84 o 
   4   7   3        0.06      -10.77      7.54 o 
   5   7   3      188.07      198.39     14.83 o 
   6   7   3       38.76       41.40     11.46 o 
   7   7   3      163.79      190.61     16.06 o 
   8   7   3       29.62       19.61     11.01 o 
   9   7   3       83.01       74.43     13.99 o 
  10   7   3       66.27       63.59     14.08 o 
  11   7   3       51.12       58.31     15.26 o 
  12   7   3       15.04       17.48     12.55 o 
  13   7   3        0.81       12.22     13.12 o 
   0   8   3       14.70       18.34     13.62 o 
   1   8   3       24.94       38.45     10.10 o 
   2   8   3       22.31        7.54      9.46 o 
   3   8   3        0.28       -3.35      8.92 o 
   4   8   3      148.10      126.08     11.94 o 
   5   8   3        7.13        9.68     13.74 o 
   6   8   3      340.27      375.93     21.07 o 
   7   8   3       22.63       27.48     11.82 o 
   8   8   3       62.52       51.96     13.08 o 
   9   8   3       44.48       49.47     14.16 o 
  10   8   3       50.85       65.15     15.09 o 
  11   8   3       13.64       36.00     13.80 o 
  12   8   3        2.44        7.05     20.53 o 
   1   9   3       60.25       42.61     12.47 o 
   2   9   3        0.05       -1.62     16.26 o 
   3   9   3       27.11       36.06     11.78 o 
   4   9   3       23.69       43.01     12.30 o 
   5   9   3       54.54       58.90     14.66 o 
   6   9   3        4.43       -1.29     12.66 o 
   7   9   3        5.70      -14.83     12.10 o 
   8   9   3       86.11      106.25     19.32 o 
   9   9   3        5.64        0.22     13.18 o 
   0  10   3       46.07       81.00     22.87 o 
   1  10   3       19.39       28.15     13.92 o 
   2  10   3        1.68        9.45     13.23 o 
   3  10   3       28.20       16.75     13.43 o 
   4  10   3       37.68       23.82     14.27 o 
   5  10   3        0.44       -7.48     13.93 o 
   0   0   4    23637.15    22063.23    239.72 o 
   1   0   4       83.68       58.26      2.81 o 
   2   0   4    38805.70    36415.73    285.52 o 
   3   0   4    23274.02    21235.52    193.54 o 
   4   0   4    43589.34    40782.02    402.84 o 
   5   0   4      998.49     1003.71     23.54 o 
   6   0   4     4562.66     4485.39     82.55 o 
   7   0   4       33.32       13.85      7.56 o 
   8   0   4     2660.41     2524.03     96.10 o 
   9   0   4     1318.55     1387.79     41.48 o 
  10   0   4      710.44      699.65     31.58 o 
  11   0   4      683.43      599.90     31.99 o 
  12   0   4       49.36       26.69     13.91 o 
  13   0   4      947.87      923.93     29.52 o 
  14   0   4       49.29       60.74     13.94 o 
  15   0   4       72.48       55.98     13.68 o 
  16   0   4      283.89      287.14     27.38 o 
  17   0   4       18.19       13.01     15.74 o 
  18   0   4        0.37       -6.33     18.91 o 
   1   1   4     5778.34     5485.22     35.35 o 
   2   1   4     2002.61     1888.24     14.74 o 
   3   1   4    10340.30     9654.85     73.78 o 
   4   1   4    20157.05    19093.21    151.49 o 
   5   1   4       32.73       15.60      7.50 o 
   6   1   4     1053.28     1042.10     18.09 o 
   7   1   4     1767.77     1709.13     28.19 o 
   8   1   4      160.74      176.60      9.43 o 
   9   1   4      105.07      114.31     10.66 o 
  10   1   4      285.09      286.58     13.09 o 
  11   1   4       21.27        8.58      8.23 o 
  12   1   4        2.10        4.95      7.75 o 
  13   1   4       93.31      103.96     11.06 o 
  14   1   4       53.46       58.14     11.16 o 
  15   1   4      270.98      262.48     15.56 o 
  16   1   4        2.67        9.30     13.49 o 
  17   1   4        0.04       -6.13     13.58 o 
  18   1   4        3.88       17.68     13.44 o 
   0   2   4     9208.85     8533.88     80.40 o 
   1   2   4      848.76      813.92      9.94 o 
   2   2   4     1313.04     1193.78     13.21 o 
   3   2   4    10373.57     9780.16    102.15 o 
   4   2   4      156.79      171.56      9.68 o 
   5   2   4     1452.71     1447.13     32.52 o 
   6   2   4      433.27      497.70     14.81 o 
   7   2   4     2168.35     2050.42     23.60 o 
   8   2   4        0.27        1.27      3.89 o 
   9   2   4      579.91      643.87     14.72 o 
  10   2   4      308.90      332.41     13.63 o 
  11   2   4     1028.17     1029.98     25.50 o 
  12   2   4     1255.59     1256.06     26.55 o 
  13   2   4        5.99        4.69      9.55 o 
  14   2   4       10.77        6.18     10.58 o 
  15   2   4        4.20      -15.14     10.10 o 
  16   2   4      345.83      345.96     26.65 o 
  17   2   4       20.86       29.09     12.53 o 
  18   2   4       42.10       58.47     13.71 o 
   1   3   4      234.76      237.81      7.42 o 
   2   3   4      522.40      419.29     14.16 o 
   3   3   4      838.52      845.22     12.98 o 
   4   3   4     6780.66     6673.10     64.07 o 
   5   3   4       14.59       15.54      5.91 o 
   6   3   4        8.42       19.14      6.27 o 
   7   3   4     1404.97     1488.84     24.22 o 
   8   3   4      134.31      128.68     11.32 o 
   9   3   4       38.15       32.73      6.39 o 
  10   3   4       10.61        7.59      8.36 o 
  11   3   4       35.40       26.12      8.91 o 
  12   3   4        0.34      -13.36      8.91 o 
  13   3   4       38.10       35.16     12.10 o 
  14   3   4       80.05       61.84     13.03 o 
  15   3   4       35.61       13.54     11.59 o 
  16   3   4       27.61       26.79     13.52 o 
  17   3   4       20.22       61.42     13.51 o 
   0   4   4    13881.29    14484.87    171.31 o 
   1   4   4      146.02      164.56      8.79 o 
   2   4   4      227.42      317.80      9.84 o 
   3   4   4       59.61       49.39      5.22 o 
   4   4   4     2116.98     2164.63     25.03 o 
   5   4   4     1745.24     1706.64     24.73 o 
   6   4   4      882.55      942.05     19.54 o 
   7   4   4       34.56       36.26      7.38 o 
   8   4   4      101.92      120.22     12.04 o 
   9   4   4      403.13      405.19     18.94 o 
  10   4   4       89.85      110.31     12.36 o 
  11   4   4      107.07       90.89     12.29 o 
  12   4   4        1.38      -10.24      9.38 o 
  13   4   4        2.68       -1.65     10.89 o 
  14   4   4      123.92      134.88     15.71 o 
  15   4   4       57.24       53.18     13.71 o 
  16   4   4        0.05      -17.58     11.72 o 
  17   4   4        0.00       19.86     13.71 o 
   1   5   4       28.04       31.18      4.91 o 
   2   5   4     2453.19     2645.80     32.11 o 
   3   5   4       87.98      109.94      8.56 o 
   4   5   4      513.04      523.79     12.46 o 
   5   5   4     1393.73     1383.05     28.64 o 
   6   5   4      267.15      276.06     22.57 o 
   7   5   4       37.26       26.57     10.45 o 
   8   5   4       13.08       22.63      6.82 o 
   9   5   4      548.25      525.40     22.71 o 
  10   5   4       50.19       28.62     11.80 o 
  11   5   4       76.81       85.70     13.67 o 
  12   5   4      136.86      159.79     21.65 o 
  13   5   4       11.30       31.56     12.77 o 
  14   5   4       14.10        6.01     12.26 o 
  15   5   4       17.21       16.81     12.75 o 
  16   5   4       27.67       37.21     14.65 o 
   0   6   4      446.75      428.14     21.27 o 
   1   6   4      396.97      447.93     17.07 o 
   2   6   4       53.00       44.85      7.07 o 
   3   6   4      137.73      143.97      9.56 o 
   4   6   4       92.88       96.92     11.45 o 
   5   6   4       24.56        7.24     10.85 o 
   6   6   4     1754.25     1649.18     28.64 o 
   7   6   4     1148.68     1160.32     27.20 o 
   8   6   4     1900.80     1855.44     49.35 o 
   9   6   4     1274.08     1232.64     31.26 o 
  10   6   4      489.38      462.87     23.40 o 
  11   6   4      276.82      290.25     30.70 o 
  12   6   4       36.12       38.01     12.15 o 
  13   6   4       17.43       18.32     11.92 o 
  14   6   4      177.08      173.75     18.87 o 
  15   6   4       22.31       16.84     14.26 o 
   1   7   4     1604.36     1606.16     25.65 o 
   2   7   4      420.21      432.44     15.19 o 
   3   7   4       30.91       20.59      9.10 o 
   4   7   4        0.07       -0.66      9.76 o 
   5   7   4      447.60      457.06     20.45 o 
   6   7   4      108.98       87.66     12.78 o 
   7   7   4      292.41      274.94     17.46 o 
   8   7   4      111.09      116.82     15.58 o 
   9   7   4       62.57       50.93     13.09 o 
  10   7   4       49.85       36.89     12.17 o 
  11   7   4        1.22       -9.01     12.05 o 
  12   7   4       60.75       46.97     13.24 o 
  13   7   4       49.40       48.22     13.51 o 
   0   8   4      414.82      412.75     27.04 o 
   1   8   4       35.01       36.97     10.38 o 
   2   8   4       21.29       26.91     10.07 o 
   3   8   4       93.14      108.45     12.50 o 
   4   8   4      125.56      106.16     12.49 o 
   5   8   4        0.47      -12.01     10.99 o 
   6   8   4      254.08      295.82     18.42 o 
   7   8   4       92.71      127.13     14.53 o 
   8   8   4       10.59       -1.58     12.38 o 
   9   8   4       59.01       46.80     14.20 o 
  10   8   4       73.94       76.65     16.16 o 
  11   8   4       38.27        5.61     12.86 o 
  12   8   4       74.07       81.79     15.00 o 
   1   9   4       67.92       21.33     11.02 o 
   2   9   4        1.80       -9.80     10.19 o 
   3   9   4        1.82        5.91     10.89 o 
   4   9   4        0.54      -12.50      9.95 o 
   5   9   4        0.13       24.05     13.63 o 
   6   9   4       36.76       53.11     14.69 o 
   7   9   4       11.96       16.50     12.86 o 
   8   9   4        1.04        4.95     13.36 o 
   9   9   4       50.92       50.87     15.76 o 
   0  10   4        0.01        5.26     18.77 o 
   1  10   4       31.92        5.65     12.83 o 
   2  10   4        0.14        5.68     12.52 o 
   3  10   4        4.34       11.37     12.71 o 
   4  10   4      135.32      111.70     17.68 o 
   5  10   4      215.11      221.22     22.52 o 
   1   1   5     3845.23     3789.26     25.35 o 
   2   1   5     1566.41     1503.65     12.82 o 
   3   1   5     9753.78     9332.90     68.24 o 
   4   1   5      679.00      639.79     11.00 o 
   5   1   5      117.68      112.57     15.67 o 
   6   1   5     6534.39     6646.47     62.84 o 
   7   1   5      712.71      620.10     22.50 o 
   8   1   5     1274.99     1387.72     23.52 o 
   9   1   5      289.83      311.47     13.47 o 
  10   1   5       31.21       25.74     10.07 o 
  11   1   5     1307.45     1371.34     31.90 o 
  12   1   5      242.83      243.46     14.52 o 
  13   1   5      625.08      607.31     19.05 o 
  14   1   5      120.25      182.58     14.47 o 
  15   1   5       41.66       67.45     12.14 o 
  16   1   5      109.93      128.94     14.38 o 
  17   1   5       15.36       24.84     13.13 o 
  18   1   5        0.29       -4.79     11.86 o 
   0   2   5     9242.47     8662.68    100.20 o 
   1   2   5     2845.78     2791.24     23.63 o 
   2   2   5      815.08      757.17      8.79 o 
   3   2   5      918.46      944.24     19.37 o 
   4   2   5     5948.67     5825.20    105.97 o 
   5   2   5      241.72      181.55     69.84 o 
   6   2   5        6.22        3.59      2.66 o 
   7   2   5      903.33      947.57     16.01 o 
   8   2   5      348.99      349.92      9.87 o 
   9   2   5      102.39      131.72      8.28 o 
  10   2   5      264.36      307.67     13.08 o 
  11   2   5      251.08      209.59     16.19 o 
  12   2   5      741.96      746.19     21.34 o 
  13   2   5      313.97      313.27     17.03 o 
  14   2   5      327.96      314.08     17.47 o 
  15   2   5        2.70       24.32     15.78 o 
  16   2   5       89.64       83.98     14.86 o 
  17   2   5       33.89       32.37     12.56 o 
  18   2   5        1.98       10.07     12.66 o 
   1   3   5      165.92      158.47      4.88 o 
   2   3   5     6372.48     6058.76    119.60 o 
   3   3   5      540.16      536.58     16.18 o 
   4   3   5     1497.61     1489.70     24.63 o 
   5   3   5      723.51      805.26     17.74 o 
   6   3   5       15.24       13.94      5.90 o 
   7   3   5      140.78      153.36     11.60 o 
   8   3   5        0.61        9.72      7.58 o 
   9   3   5      714.25      738.07     14.76 o 
  10   3   5      141.27      147.21     11.69 o 
  11   3   5      333.00      318.62     14.88 o 
  12   3   5      341.33      362.89     25.74 o 
  13   3   5      158.90      130.81     14.54 o 
  14   3   5      134.06      161.12     16.21 o 
  15   3   5       24.15       10.94     11.73 o 
  16   3   5        0.22       10.49     12.26 o 
  17   3   5        3.53       -2.94     12.14 o 
   0   4   5       27.95       44.11      6.52 o 
   1   4   5       37.73       35.29      4.34 o 
   2   4   5     1190.31     1189.61     17.26 o 
   3   4   5     5683.82     6098.29     58.56 o 
   4   4   5       86.55      110.79      9.19 o 
   5   4   5      119.91      152.89     11.29 o 
   6   4   5      151.86      183.73     12.52 o 
   7   4   5      221.63      234.99     14.45 o 
   8   4   5      215.34      212.06     12.18 o 
   9   4   5       81.62       74.12      9.85 o 
  10   4   5      576.92      534.99     17.30 o 
  11   4   5       93.51       71.56     11.80 o 
  12   4   5      216.17      219.12     15.69 o 
  13   4   5       33.34       39.05     12.88 o 
  14   4   5      404.16      343.67     21.09 o 
  15   4   5        0.09       -2.98     11.55 o 
  16   4   5        5.56        6.89     12.79 o 
  17   4   5       14.90       28.89     14.45 o 
   1   5   5      159.05      200.01      9.09 o 
   2   5   5      528.52      560.74     12.69 o 
   3   5   5       30.13       26.59      6.26 o 
   4   5   5      175.46      190.47      7.00 o 
   5   5   5      914.75      942.70     24.73 o 
   6   5   5      157.39      195.61     13.00 o 
   7   5   5       13.47       20.02      7.63 o 
   8   5   5        1.03       -2.87      8.07 o 
   9   5   5      306.29      265.00     17.85 o 
  10   5   5     1200.61     1114.10     27.39 o 
  11   5   5      212.75      186.50     15.30 o 
  12   5   5       17.95       18.28     11.38 o 
  13   5   5      197.21      220.03     17.49 o 
  14   5   5       19.58        7.23     11.93 o 
  15   5   5      119.55      124.38     18.96 o 
  16   5   5       51.29       23.50     14.41 o 
   0   6   5      341.33      380.04     19.92 o 
   1   6   5      204.15      218.62     11.54 o 
   2   6   5       28.55       21.28      5.71 o 
   3   6   5        8.38        9.90      4.87 o 
   4   6   5      243.71      269.89     12.02 o 
   5   6   5       52.28       50.77      8.12 o 
   6   6   5       17.36        9.61      8.02 o 
   7   6   5      496.84      535.78     22.99 o 
   8   6   5      119.27      151.06     15.68 o 
   9   6   5       15.61       41.50     11.87 o 
  10   6   5      116.27      147.56     15.94 o 
  11   6   5       78.19       86.06     13.49 o 
  12   6   5        0.01      -10.05     10.87 o 
  13   6   5        7.56       -0.27     10.80 o 
  14   6   5        4.61       16.00     14.90 o 
  15   6   5        0.02       -7.62     13.32 o 
   1   7   5       54.02       52.86      9.56 o 
   2   7   5      404.03      423.51     25.09 o 
   3   7   5       94.28      109.08     11.56 o 
   4   7   5      203.16      210.22     14.09 o 
   5   7   5      111.07      123.89     12.99 o 
   6   7   5        4.97       24.38     10.48 o 
   7   7   5      477.94      488.27     23.79 o 
   8   7   5      702.65      725.16     27.15 o 
   9   7   5       24.95       12.22     12.30 o 
  10   7   5        0.22        1.45     11.85 o 
  11   7   5       23.02       25.93     11.86 o 
  12   7   5       27.66       32.80     13.07 o 
  13   7   5       13.53       19.54     12.59 o 
   0   8   5      395.86      418.09     27.49 o 
   1   8   5      306.43      316.10     17.89 o 
   2   8   5      129.23      111.12     18.06 o 
   3   8   5       29.74       22.25      9.96 o 
   4   8   5       63.40       52.70     10.76 o 
   5   8   5       13.42       13.70     11.84 o 
   6   8   5      454.74      431.52     23.41 o 
   7   8   5       69.25       69.46     14.16 o 
   8   8   5       81.94       60.52     14.35 o 
   9   8   5       61.67       40.33     14.41 o 
  10   8   5        4.39       -6.21     13.12 o 
  11   8   5       87.19      108.02     15.44 o 
   1   9   5      429.67      397.84     21.41 o 
   2   9   5       29.23       25.52     11.30 o 
   3   9   5       88.31       68.27     11.90 o 
   4   9   5       77.75       76.95     15.21 o 
   5   9   5      144.86      168.44     20.87 o 
   6   9   5      171.73      147.83     17.64 o 
   7   9   5       69.47       62.88     15.33 o 
   8   9   5        3.86        8.39     13.12 o 
   9   9   5        0.89       -6.91     12.76 o 
   0  10   5       53.89       59.78     27.38 o 
   1  10   5       22.79       -4.04     12.83 o 
   2  10   5        0.17       11.97     12.43 o 
   3  10   5       52.60       71.52     15.60 o 
   4  10   5       17.60        0.37     12.20 o 
   5  10   5        0.25       11.69     14.30 o 
   0   0   6   121481.42   107235.52   2365.90 o 
   1   0   6    27892.34    25919.02    231.46 o 
   2   0   6     4407.70     4306.72     46.82 o 
   3   0   6    35896.13    33823.99    305.93 o 
   4   0   6      192.97      201.78      8.58 o 
   5   0   6    12995.14    12195.89    201.72 o 
   6   0   6      392.99      329.49     32.58 o 
   7   0   6     3554.77     3531.02     51.94 o 
   8   0   6     3528.73     3533.07     60.83 o 
   9   0   6        6.49       -2.49      9.23 o 
  10   0   6       37.36       32.33     10.42 o 
  11   0   6       34.59        7.35      9.86 o 
  12   0   6      814.37      797.54     92.37 o 
  13   0   6      381.55      421.99     45.21 o 
  14   0   6       62.21       40.64     15.91 o 
  15   0   6       33.76       37.14     13.47 o 
  16   0   6       27.00       29.60     16.50 o 
  17   0   6       59.98       71.42     19.33 o 
  18   0   6        0.44       -0.79     22.91 o 
   1   1   6     7629.01     7282.37     51.95 o 
   2   1   6     2888.92     2667.91     20.41 o 
   3   1   6     2438.05     2239.88     19.79 o 
   4   1   6     7268.17     6995.26     55.60 o 
   5   1   6      157.55      153.65     14.58 o 
   6   1   6     4061.66     3851.88     43.99 o 
   7   1   6       30.76       64.53      6.99 o 
   8   1   6      147.25      124.09      8.57 o 
   9   1   6     1082.41     1078.27     20.27 o 
  10   1   6        1.31       -1.83      5.81 o 
  11   1   6       28.36       25.18      8.49 o 
  12   1   6       27.13       17.03      9.36 o 
  13   1   6      852.37      828.54     25.78 o 
  14   1   6       20.05       13.02     10.35 o 
  15   1   6       67.28       49.50     11.73 o 
  16   1   6        2.97        1.97      9.92 o 
  17   1   6      114.45      145.61     16.97 o 
  18   1   6       85.20      103.64     16.68 o 
   0   2   6     5242.21     4945.02     60.34 o 
   1   2   6    18751.57    18493.45    125.47 o 
   2   2   6       87.30      101.42      4.91 o 
   3   2   6     1804.02     1725.82     17.70 o 
   4   2   6     3388.07     3397.19     35.90 o 
   5   2   6      310.45      305.49      8.44 o 
   6   2   6     2850.84     2943.19     44.45 o 
   7   2   6     2584.86     2654.77     31.01 o 
   8   2   6      428.09      422.64     12.34 o 
   9   2   6       43.51       36.77      6.77 o 
  10   2   6       10.35        1.25      5.74 o 
  11   2   6       42.78       41.76      7.55 o 
  12   2   6      165.54      190.96     14.07 o 
  13   2   6      378.50      442.58     19.34 o 
  14   2   6       59.02       52.43     11.52 o 
  15   2   6        1.24      -14.74     13.99 o 
  16   2   6      334.30      308.87     21.13 o 
  17   2   6       30.22       45.25     14.19 o 
  18   2   6       14.11       34.88     15.84 o 
   1   3   6     4480.31     4513.56     41.32 o 
   2   3   6        2.19       12.13      3.84 o 
   3   3   6     7154.46     7154.64     63.23 o 
   4   3   6     1720.03     1719.06     31.15 o 
   5   3   6      370.19      397.05     26.74 o 
   6   3   6     1675.19     1687.19     29.03 o 
   7   3   6      331.51      339.91     14.29 o 
   8   3   6       20.88       20.21      6.06 o 
   9   3   6       64.59       69.38      9.79 o 
  10   3   6      188.41      197.07     13.65 o 
  11   3   6      286.52      314.18     14.98 o 
  12   3   6        0.55       -1.14      8.83 o 
  13   3   6      169.68      143.94     19.53 o 
  14   3   6       22.73       41.09     12.86 o 
  15   3   6       59.19       66.49     14.03 o 
  16   3   6       70.87       56.60     13.64 o 
  17   3   6        0.12       -5.42     12.56 o 
   0   4   6      115.47      115.86      7.41 o 
   1   4   6      484.11      521.03      9.89 o 
   2   4   6      745.29      806.14     15.16 o 
   3   4   6     1424.42     1512.99     29.16 o 
   4   4   6       48.25       44.27      7.23 o 
   5   4   6      274.44      298.07     14.67 o 
   6   4   6      207.19      170.75      9.84 o 
   7   4   6     2263.54     2298.00     34.04 o 
   8   4   6        1.28        0.82      5.43 o 
   9   4   6       34.95       26.24      8.77 o 
  10   4   6        9.77       20.10      8.51 o 
  11   4   6       20.75       19.59     10.69 o 
  12   4   6        3.39       -7.36      9.45 o 
  13   4   6      218.95      226.17     16.56 o 
  14   4   6       67.19       83.74     14.19 o 
  15   4   6       98.61       92.25     15.52 o 
  16   4   6       19.22       31.33     14.10 o 
  17   4   6       47.24       41.33     14.88 o 
   1   5   6       54.64       63.11      5.59 o 
   2   5   6     1447.35     1495.60     19.96 o 
   3   5   6        7.12        9.72      4.24 o 
   4   5   6      152.02      157.24      9.79 o 
   5   5   6       76.31       51.61      9.41 o 
   6   5   6       38.57       35.44      8.21 o 
   7   5   6      226.80      257.47     13.83 o 
   8   5   6       62.07       82.82      9.81 o 
   9   5   6        4.83       -9.88      7.85 o 
  10   5   6        6.76       21.00     10.70 o 
  11   5   6      146.50      167.58     18.91 o 
  12   5   6       64.87       57.92     12.33 o 
  13   5   6      213.83      200.15     18.07 o 
  14   5   6       45.20       28.35     14.26 o 
  15   5   6        3.31       19.14     13.68 o 
  16   5   6       32.25        8.02     13.26 o 
   0   6   6       22.45       28.67     10.76 o 
   1   6   6       15.83       16.30      5.78 o 
   2   6   6      195.14      201.28      9.87 o 
   3   6   6      827.49      821.41     16.58 o 
   4   6   6       34.32       36.81      6.18 o 
   5   6   6     1083.30     1102.87     22.44 o 
   6   6   6        1.55       -2.26      8.34 o 
   7   6   6      382.19      423.37     17.85 o 
   8   6   6      196.00      210.81     17.30 o 
   9   6   6        0.21      -10.71     11.01 o 
  10   6   6      102.25       97.39     13.83 o 
  11   6   6        0.01       18.55     11.35 o 
  12   6   6      276.72      225.01     17.59 o 
  13   6   6        9.25       -4.59     11.52 o 
  14   6   6      151.86      149.41     16.52 o 
  15   6   6        0.09       -1.59     13.90 o 
   1   7   6       25.80       18.10      9.41 o 
   2   7   6      991.86      978.14     19.81 o 
   3   7   6      273.84      289.96     13.90 o 
   4   7   6     1048.76     1040.06     22.19 o 
   5   7   6      586.02      552.91     18.66 o 
   6   7   6      345.72      373.10     21.34 o 
   7   7   6      614.97      619.86     29.24 o 
   8   7   6       79.73       83.57     14.02 o 
   9   7   6      262.38      296.33     18.37 o 
  10   7   6        6.10        7.95     11.22 o 
  11   7   6       37.36       27.62     12.21 o 
  12   7   6        0.89        4.20     11.97 o 
  13   7   6       19.46       -9.54     11.87 o 
   0   8   6     2097.47     1969.25     77.37 o 
   1   8   6        3.26       -3.03      9.45 o 
   2   8   6      278.03      277.20     16.82 o 
   3   8   6       86.92       79.76     11.58 o 
   4   8   6      143.89      159.72     14.10 o 
   5   8   6       71.51       67.52     14.01 o 
   6   8   6      569.27      515.69     25.27 o 
   7   8   6      223.70      217.24     19.08 o 
   8   8   6       18.26       27.50     13.16 o 
   9   8   6       27.50       19.82     11.78 o 
  10   8   6       13.66        1.21     12.12 o 
  11   8   6       20.70       -3.26     12.09 o 
   1   9   6        0.32       -7.98      9.97 o 
   2   9   6       14.61       -3.21      9.69 o 
   3   9   6        1.23       -0.19     10.22 o 
   4   9   6       12.56       14.07     10.64 o 
   5   9   6        0.71       -5.89     18.58 o 
   6   9   6        2.78        1.80     13.25 o 
   7   9   6       54.41       23.45     12.80 o 
   8   9   6       20.41       24.88     12.91 o 
   9   9   6        0.17       14.78     13.18 o 
   0  10   6       56.91       26.27     26.82 o 
   1  10   6        4.83       19.30     23.06 o 
   2  10   6       37.11       15.78     13.65 o 
   3  10   6        0.83       -4.41     15.97 o 
   4  10   6        7.35        0.06     11.36 o 
   5  10   6        8.60       11.23     15.09 o 
   1   1   7      500.21      493.35      7.81 o 
   2   1   7    10289.53     9819.62     65.54 o 
   3   1   7     1654.29     1524.78     15.04 o 
   4   1   7      469.85      456.44      8.59 o 
   5   1   7    10135.04    10191.16     91.66 o 
   6   1   7     1781.89     1871.00     24.29 o 
   7   1   7     5217.44     4970.48     51.36 o 
   8   1   7        1.88        0.22      6.07 o 
   9   1   7      645.67      746.38     17.50 o 
  10   1   7       14.91        8.49      8.17 o 
  11   1   7      260.84      234.43     14.96 o 
  12   1   7      908.45      948.54     28.57 o 
  13   1   7       73.21      118.02     11.46 o 
  14   1   7        8.39        0.04      9.62 o 
  15   1   7       18.82        3.81      9.97 o 
  16   1   7      144.65      158.65     15.00 o 
  17   1   7       76.22       73.21     14.81 o 
  18   1   7        0.05       14.17     16.80 o 
   0   2   7     6394.15     5963.69     71.63 o 
   1   2   7     3310.89     3325.31     30.43 o 
   2   2   7       78.94       64.16      3.85 o 
   3   2   7     2064.91     2184.58     20.77 o 
   4   2   7     1234.28     1289.05     15.46 o 
   5   2   7      389.33      399.42      9.49 o 
   6   2   7     3391.99     3634.21     38.48 o 
   7   2   7      221.97      232.87      8.79 o 
   8   2   7      257.18      301.60     10.26 o 
   9   2   7       27.52       30.55      7.99 o 
  10   2   7       13.18        8.21      5.65 o 
  11   2   7       11.78       12.14      6.38 o 
  12   2   7      364.33      325.42     17.02 o 
  13   2   7       35.91       65.21     11.40 o 
  14   2   7       10.09        2.99      9.93 o 
  15   2   7       14.75       20.73     12.62 o 
  16   2   7       66.70      106.05     15.32 o 
  17   2   7       76.84       96.97     22.44 o 
   1   3   7     1044.95     1068.12     13.66 o 
   2   3   7     2726.81     2809.01     28.93 o 
   3   3   7     4468.76     4782.71     44.67 o 
   4   3   7      241.26      216.75     10.29 o 
   5   3   7     1848.74     1930.82     28.05 o 
   6   3   7        5.04        0.80      5.46 o 
   7   3   7      610.98      619.53     20.71 o 
   8   3   7      133.51      107.08     10.34 o 
   9   3   7      195.77      186.74     14.17 o 
  10   3   7       22.73       17.55      6.93 o 
  11   3   7       67.51       61.16     10.16 o 
  12   3   7       46.01       57.55     10.15 o 
  13   3   7       46.10       63.80     11.21 o 
  14   3   7      126.63      139.43     15.76 o 
  15   3   7       50.55       34.09     13.07 o 
  16   3   7        8.89        8.95     12.94 o 
  17   3   7        9.47       15.77     13.65 o 
   0   4   7     1460.79     1473.84     29.41 o 
   1   4   7     2009.75     2040.44     24.70 o 
   2   4   7     1655.94     1833.40     27.42 o 
   3   4   7       26.58       15.75      5.67 o 
   4   4   7      174.22      215.92     10.40 o 
   5   4   7        0.87       -1.91      4.97 o 
   6   4   7      828.74      864.78     19.37 o 
   7   4   7       96.18      138.17     10.71 o 
   8   4   7       13.78        7.34      7.98 o 
   9   4   7      140.57      149.38     12.78 o 
  10   4   7        5.96        5.23      8.32 o 
  11   4   7      146.92      147.87     11.92 o 
  12   4   7      671.52      621.48     23.16 o 
  13   4   7       57.33       85.21     13.43 o 
  14   4   7       51.76       45.83     14.00 o 
  15   4   7       51.92       27.85     13.42 o 
  16   4   7        1.90       -6.96     12.57 o 
   1   5   7       11.82        6.38      4.08 o 
   2   5   7      159.59      173.63      6.91 o 
   3   5   7      211.17      207.92      8.49 o 
   4   5   7      350.14      359.56     13.78 o 
   5   5   7        1.08       -1.53      5.40 o 
   6   5   7        0.11        3.39      6.06 o 
   7   5   7       27.05       18.02      6.99 o 
   8   5   7        4.50        7.34      8.09 o 
   9   5   7       50.24       47.39      9.67 o 
  10   5   7      429.03      419.42     30.12 o 
  11   5   7       16.85       29.67     10.79 o 
  12   5   7      256.83      266.12     17.53 o 
  13   5   7      199.35      170.01     19.49 o 
  14   5   7       10.85       12.68     11.96 o 
  15   5   7       32.44       43.01     20.40 o 
  16   5   7       14.94       25.23     14.32 o 
   0   6   7     1641.79     1852.20     31.45 o 
   1   6   7        0.66       -1.51      4.48 o 
   2   6   7        8.58       -1.98      4.23 o 
   3   6   7      212.26      221.10     13.68 o 
   4   6   7      242.47      212.77     14.19 o 
   5   6   7       40.88       32.38      8.82 o 
   6   6   7      511.25      553.64     18.21 o 
   7   6   7      245.56      269.31     14.58 o 
   8   6   7      523.99      476.61     21.03 o 
   9   6   7       30.05       25.16     11.02 o 
  10   6   7      160.90      182.63     15.81 o 
  11   6   7       65.76       75.70     13.23 o 
  12   6   7       14.54        4.05     11.58 o 
  13   6   7        7.98       -4.34     11.72 o 
  14   6   7        2.01       -9.10     11.89 o 
   1   7   7     1780.68     1840.80     27.92 o 
   2   7   7      108.94       78.02      9.22 o 
   3   7   7       69.99       76.42     10.78 o 
   4   7   7      458.63      464.89     18.64 o 
   5   7   7      409.74      416.30     23.58 o 
   6   7   7      144.22      180.85     15.17 o 
   7   7   7        0.14       20.66     10.62 o 
   8   7   7       53.74       60.90     12.57 o 
   9   7   7      203.74      213.17     16.74 o 
  10   7   7      148.99      153.12     16.24 o 
  11   7   7       95.34       87.59     14.44 o 
  12   7   7        9.75       11.20     12.18 o 
  13   7   7       30.71       24.19     16.60 o 
   0   8   7       81.25       49.67     13.08 o 
   1   8   7        0.00       -1.08      8.53 o 
   2   8   7        8.44       21.94      9.49 o 
   3   8   7       87.73       82.55     11.13 o 
   4   8   7        7.37        1.87      8.90 o 
   5   8   7       17.85       36.46     11.76 o 
   6   8   7        2.14       -8.04     10.57 o 
   7   8   7      391.19      437.14     22.37 o 
   8   8   7        2.20        4.65     13.83 o 
   9   8   7        5.12       -8.25     11.47 o 
  10   8   7        9.58        2.71     11.90 o 
  11   8   7        3.59        4.74     12.54 o 
   1   9   7       85.62       53.83     13.33 o 
   2   9   7       37.13       22.66      9.78 o 
   3   9   7       61.23       69.98     12.24 o 
   4   9   7        2.89        5.23     10.05 o 
   5   9   7        1.99       14.71     10.58 o 
   6   9   7        9.58        8.88     11.40 o 
   7   9   7        1.94        4.97     12.18 o 
   8   9   7       14.25       14.67     13.21 o 
   9   9   7      143.95      128.64     16.89 o 
   0  10   7        9.10      -25.78     20.67 o 
   1  10   7        4.28       -0.29     12.57 o 
   2  10   7        9.06       10.45     13.32 o 
   3  10   7       23.38       60.62     13.89 o 
   4  10   7        6.79       -2.93     10.96 o 
   0   0   8     1341.86     1334.14     27.92 o 
   1   0   8      523.49      557.34     12.10 o 
   2   0   8      926.77      958.61     16.40 o 
   3   0   8      900.27      784.99     15.84 o 
   4   0   8     7922.89     7373.68     88.85 o 
   5   0   8     7565.81     7468.61    105.14 o 
   6   0   8     8991.08     9153.23    111.90 o 
   7   0   8     7648.83     7624.44     97.00 o 
   8   0   8        1.96       -4.71      8.17 o 
   9   0   8      644.99      503.04     23.60 o 
  10   0   8       13.22       33.81     12.84 o 
  11   0   8      515.77      508.01     26.17 o 
  12   0   8      227.49      227.85     26.63 o 
  13   0   8      349.34      308.12     36.42 o 
  14   0   8      750.76      785.38     32.79 o 
  15   0   8      346.59      352.99     42.37 o 
  16   0   8      392.09      374.11     28.98 o 
  17   0   8        5.27       28.73     19.83 o 
  18   0   8       67.15       78.01     24.88 o 
   1   1   8     2860.18     2580.50     24.88 o 
   2   1   8      416.89      392.18      5.78 o 
   3   1   8      392.48      368.41      6.76 o 
   4   1   8      265.53      266.30      7.56 o 
   5   1   8       69.63      101.23      5.73 o 
   6   1   8      677.11      633.25     14.77 o 
   7   1   8       60.65       90.87      7.79 o 
   8   1   8     4962.03     4877.08     51.97 o 
   9   1   8        9.63       19.62      7.20 o 
  10   1   8      256.03      245.27     12.48 o 
  11   1   8      314.90      355.18     17.93 o 
  12   1   8       58.90       54.77     11.91 o 
  13   1   8        0.05      -12.29      9.49 o 
  14   1   8      108.92      109.86     13.13 o 
  15   1   8       19.84       24.63     11.19 o 
  16   1   8       16.53       -1.01     10.82 o 
  17   1   8       29.67       32.06     13.75 o 
  18   1   8       67.72       68.39     15.43 o 
   0   2   8      626.95      576.83     15.11 o 
   1   2   8     3329.82     3158.32     33.31 o 
   2   2   8      213.51      211.08      6.13 o 
   3   2   8     4177.68     4264.88     38.29 o 
   4   2   8      110.14      139.04      5.91 o 
   5   2   8      772.72      771.51     14.60 o 
   6   2   8       97.32       88.84      6.32 o 
   7   2   8     2498.95     2468.17     28.28 o 
   8   2   8        2.08       11.66      7.98 o 
   9   2   8      543.77      537.75     15.50 o 
  10   2   8        0.01        2.95      7.06 o 
  11   2   8      279.97      308.52     16.08 o 
  12   2   8       14.58       26.51      9.80 o 
  13   2   8      109.70       99.67     12.44 o 
  14   2   8       54.60       50.06     11.32 o 
  15   2   8        0.03       -0.23     16.18 o 
  16   2   8        0.73       19.66     12.99 o 
  17   2   8        0.02       25.03     12.91 o 
   1   3   8     8648.52     9177.31     69.72 o 
   2   3   8      730.58      764.53     11.86 o 
   3   3   8      403.26      397.22     12.23 o 
   4   3   8     1165.06     1175.03     16.28 o 
   5   3   8     1437.82     1609.96     23.13 o 
   6   3   8       10.84        7.23      5.85 o 
   7   3   8       22.32        8.81      6.38 o 
   8   3   8      177.46      183.00     26.17 o 
   9   3   8       10.16        7.83      5.15 o 
  10   3   8      307.02      277.69     19.83 o 
  11   3   8      132.83      136.25     11.76 o 
  12   3   8      308.44      329.54     16.02 o 
  13   3   8      116.38      132.61     12.43 o 
  14   3   8        2.03        8.24     11.54 o 
  15   3   8        0.01       -6.24     11.56 o 
  16   3   8       10.31       17.47     12.68 o 
  17   3   8        4.08       -9.35     13.59 o 
   0   4   8     1634.47     1592.43     47.10 o 
   1   4   8       41.99       62.26      5.54 o 
   2   4   8       43.24       35.68      6.68 o 
   3   4   8      629.88      646.22     12.91 o 
   4   4   8       22.94       17.78      5.58 o 
   5   4   8        0.46        1.65      5.90 o 
   6   4   8       41.75       48.89      7.44 o 
   7   4   8      459.54      398.96     20.16 o 
   8   4   8      234.62      194.61     16.38 o 
   9   4   8      156.82      189.94     14.01 o 
  10   4   8      219.38      218.46     13.20 o 
  11   4   8      325.10      368.96     18.06 o 
  12   4   8      623.49      590.91     23.44 o 
  13   4   8      138.99      131.37     14.20 o 
  14   4   8       19.00       31.94     12.53 o 
  15   4   8        7.63       -0.27     12.60 o 
  16   4   8       51.51       57.23     17.12 o 
   1   5   8      560.80      580.66     12.66 o 
   2   5   8      736.24      810.94     14.67 o 
   3   5   8      107.96      146.87      8.15 o 
   4   5   8     1680.75     1706.82     21.89 o 
   5   5   8       94.31       95.69     13.41 o 
   6   5   8       51.07       47.40      9.30 o 
   7   5   8      166.71      178.98     12.86 o 
   8   5   8      269.54      301.87     15.02 o 
   9   5   8      194.28      228.45     13.52 o 
  10   5   8      101.53      114.88     13.03 o 
  11   5   8      138.51      135.41     14.18 o 
  12   5   8       95.15       92.39     13.40 o 
  13   5   8       23.07       18.39     11.75 o 
  14   5   8        2.51       -2.67     11.95 o 
  15   5   8        6.83       13.14     13.37 o 
   0   6   8       41.79       37.14      7.21 o 
   1   6   8       28.11       21.99      6.03 o 
   2   6   8      153.12      175.49     10.50 o 
   3   6   8        4.55       10.14      5.58 o 
   4   6   8      165.61      172.40     12.23 o 
   5   6   8      532.03      551.36     23.04 o 
   6   6   8     1277.16     1208.56     24.82 o 
   7   6   8       23.66        7.43     11.21 o 
   8   6   8      276.24      286.62     19.32 o 
   9   6   8      178.06      173.64     14.88 o 
  10   6   8       40.73       45.78     11.76 o 
  11   6   8      463.80      483.44     22.59 o 
  12   6   8       24.98       20.89     11.86 o 
  13   6   8       17.41       10.33     12.06 o 
  14   6   8       10.10        5.05     12.49 o 
   1   7   8       22.38       37.68      7.94 o 
   2   7   8        2.92       -0.51      7.26 o 
   3   7   8       60.74       45.68      9.07 o 
   4   7   8       26.40       43.25      9.22 o 
   5   7   8      209.00      201.06     13.65 o 
   6   7   8      429.88      474.73     21.16 o 
   7   7   8      403.69      431.49     20.81 o 
   8   7   8      151.84      134.93     14.81 o 
   9   7   8       10.74      -14.67      9.82 o 
  10   7   8       32.29       30.65     12.49 o 
  11   7   8        6.58        9.61     11.58 o 
  12   7   8       60.29       47.13     16.46 o 
  13   7   8        0.49        8.31     12.43 o 
   0   8   8      872.77      837.87     28.72 o 
   1   8   8       71.39       77.76     10.69 o 
   2   8   8      202.70      190.01     16.36 o 
   3   8   8       73.28       54.85     10.44 o 
   4   8   8        0.20       14.58     10.00 o 
   5   8   8      208.74      202.74     16.43 o 
   6   8   8        0.41       10.70     12.16 o 
   7   8   8      103.38       77.84     13.48 o 
   8   8   8       28.58       24.19     12.15 o 
   9   8   8       25.72        5.66     12.26 o 
  10   8   8        7.69        7.92     11.95 o 
  11   8   8       83.57       69.55     16.32 o 
   1   9   8       35.75       31.40     11.93 o 
   2   9   8       87.57       80.55     12.83 o 
   3   9   8        2.31        9.88      9.94 o 
   4   9   8       23.86       21.11     10.01 o 
   5   9   8       10.43       -6.94     15.65 o 
   6   9   8       20.65       21.55     12.17 o 
   7   9   8       72.59       57.85     16.24 o 
   8   9   8       35.29       13.29     13.04 o 
   0  10   8      137.25      103.28     24.46 o 
   1  10   8       18.53       35.91     13.42 o 
   2  10   8        1.38        6.27     12.30 o 
   3  10   8        4.07       11.71     12.45 o 
   4  10   8        4.95       11.10     13.52 o 
   1   1   9       63.73       61.71      4.44 o 
   2   1   9       68.67       78.11      4.91 o 
   3   1   9     1973.57     1967.41     22.33 o 
   4   1   9        5.07        3.80      3.21 o 
   5   1   9       52.99       65.28      4.93 o 
   6   1   9      877.22      746.15     14.90 o 
   7   1   9      738.20      878.92     16.01 o 
   8   1   9      163.63      165.08      9.76 o 
   9   1   9     1253.01     1256.32     22.27 o 
  10   1   9      220.24      219.59     12.36 o 
  11   1   9      344.76      294.39     14.43 o 
  12   1   9        1.56        7.18      9.62 o 
  13   1   9       29.75       31.97     11.60 o 
  14   1   9        7.25       18.91     10.48 o 
  15   1   9      227.09      226.71     16.25 o 
  16   1   9        3.50        4.33     11.01 o 
  17   1   9      120.96       94.20     16.13 o 
   0   2   9     1137.60     1137.70     22.35 o 
   1   2   9      516.03      493.94      9.19 o 
   2   2   9      220.83      219.46      7.97 o 
   3   2   9      511.79      486.81     11.54 o 
   4   2   9     1061.49      995.04     13.25 o 
   5   2   9     4861.37     4949.87     41.12 o 
   6   2   9     1528.60     1654.28     22.22 o 
   7   2   9       17.02        9.80      6.10 o 
   8   2   9       31.56       39.51      7.61 o 
   9   2   9        6.46       10.95      7.46 o 
  10   2   9       81.51       91.74     10.07 o 
  11   2   9      677.06      676.37     19.16 o 
  12   2   9       10.15       19.39      9.48 o 
  13   2   9       19.74       17.48      9.87 o 
  14   2   9       79.12       54.61     11.73 o 
  15   2   9      267.04      326.26     18.99 o 
  16   2   9        0.23        6.67     11.98 o 
  17   2   9      197.40      188.54     18.94 o 
   1   3   9        9.74       16.89      3.93 o 
   2   3   9      348.26      314.90      8.32 o 
   3   3   9     4604.33     4631.60     43.68 o 
   4   3   9        3.09        3.53      3.73 o 
   5   3   9      365.51      432.36     12.08 o 
   6   3   9      465.94      491.57     14.25 o 
   7   3   9      256.75      298.35     12.88 o 
   8   3   9       14.25        9.82      9.11 o 
   9   3   9      632.01      586.43     27.84 o 
  10   3   9       19.03       -1.85      7.77 o 
  11   3   9       60.10       65.98     10.35 o 
  12   3   9      142.87      162.63     12.90 o 
  13   3   9      388.75      380.50     17.63 o 
  14   3   9      469.38      444.89     23.03 o 
  15   3   9       45.95       33.83     13.21 o 
  16   3   9      161.27      144.30     16.72 o 
  17   3   9        1.17       22.71     13.99 o 
   0   4   9     7442.56     7758.82    100.76 o 
   1   4   9     3373.44     3530.55     36.51 o 
   2   4   9       69.14       84.30      8.55 o 
   3   4   9      323.46      373.03     10.97 o 
   4   4   9      415.13      459.54     10.71 o 
   5   4   9     1461.86     1588.56     24.65 o 
   6   4   9       16.69       28.37      7.26 o 
   7   4   9      470.76      545.76     21.16 o 
   8   4   9       88.90       92.53     10.29 o 
   9   4   9        7.42        3.55      7.84 o 
  10   4   9        1.40        5.76      8.33 o 
  11   4   9      310.15      342.03     16.13 o 
  12   4   9       19.89       26.45     10.73 o 
  13   4   9      181.24      153.84     14.93 o 
  14   4   9       24.88       23.71     12.23 o 
  15   4   9       45.66       45.60     13.78 o 
  16   4   9       27.99       29.47     14.05 o 
   1   5   9       35.29       38.17      6.13 o 
   2   5   9       23.91       11.18      5.37 o 
   3   5   9      928.69      900.47     15.52 o 
   4   5   9      200.52      198.32     13.99 o 
   5   5   9      116.56      133.64     11.03 o 
   6   5   9       57.25       81.20     10.23 o 
   7   5   9        3.22        3.85      7.43 o 
   8   5   9       99.97      112.75     10.91 o 
   9   5   9       65.04       80.21     10.50 o 
  10   5   9       10.42        6.36     12.83 o 
  11   5   9      515.12      509.34     21.99 o 
  12   5   9      315.76      282.48     18.07 o 
  13   5   9      159.06      191.48     16.57 o 
  14   5   9       71.83       67.08     14.91 o 
  15   5   9       76.80       66.85     14.47 o 
   0   6   9      919.85      934.92     29.51 o 
   1   6   9        1.08       -3.00      5.50 o 
   2   6   9        1.93        1.67      6.02 o 
   3   6   9      179.62      187.66     11.14 o 
   4   6   9       11.81       14.46      7.35 o 
   5   6   9      170.72      170.58     12.28 o 
   6   6   9     1250.18     1167.96     24.24 o 
   7   6   9      341.15      364.21     16.64 o 
   8   6   9      477.98      524.73     21.01 o 
   9   6   9       69.50       89.95     12.98 o 
  10   6   9       85.66      104.60     13.48 o 
  11   6   9        2.96        4.82     11.09 o 
  12   6   9        0.42       13.28     11.70 o 
  13   6   9       31.69       25.14     12.46 o 
  14   6   9      112.11      134.19     15.99 o 
   1   7   9      498.73      474.74     15.04 o 
   2   7   9      641.62      560.73     19.80 o 
   3   7   9        0.34       -5.59      7.53 o 
   4   7   9        7.38       -9.65      7.27 o 
   5   7   9      199.52      189.15     13.54 o 
   6   7   9       12.72       13.25     10.46 o 
   7   7   9      252.19      245.85     16.95 o 
   8   7   9      109.69      129.11     14.38 o 
   9   7   9       14.06        5.31     11.07 o 
  10   7   9        7.20       -6.20     10.80 o 
  11   7   9        1.08       -0.15     11.68 o 
  12   7   9       96.93      100.31     15.04 o 
  13   7   9        1.13       -1.09     12.60 o 
   0   8   9      241.20      230.59     25.12 o 
   1   8   9       23.32       22.55      9.61 o 
   2   8   9       18.52       15.53      9.42 o 
   3   8   9       53.32       55.65      9.70 o 
   4   8   9        2.11        9.14      9.31 o 
   5   8   9       96.07       93.51     13.41 o 
   6   8   9        5.89        8.39     11.77 o 
   7   8   9        8.63       16.36     11.82 o 
   8   8   9       37.16       33.30     12.74 o 
   9   8   9       40.28       39.02     13.45 o 
  10   8   9       68.61       62.60     14.55 o 
  11   8   9        6.62       56.03     14.20 o 
   1   9   9        0.08       -9.28     11.24 o 
   2   9   9       10.78       28.23     11.05 o 
   3   9   9      113.98       94.44     12.36 o 
   4   9   9       14.70       12.15      8.96 o 
   5   9   9        3.58        8.91     10.78 o 
   6   9   9       10.14        9.37     11.67 o 
   7   9   9       10.01       -5.77     15.16 o 
   8   9   9        6.48       -0.75     12.71 o 
   0  10   9        5.99        8.46     17.04 o 
   1  10   9        0.45       -6.55     11.34 o 
   2  10   9       15.57        2.83     12.01 o 
   3  10   9       12.88        3.94     12.70 o 
   0   0  10    10310.20     9505.83    153.93 o 
   1   0  10     1400.48     1282.67     18.30 o 
   2   0  10       60.08       65.44      5.31 o 
   3   0  10     4804.59     4839.88     60.75 o 
   4   0  10     1077.49     1093.26     34.16 o 
   5   0  10     9624.09    10105.23    119.76 o 
   6   0  10      168.45      179.41     10.52 o 
   7   0  10     1527.22     1392.60     28.61 o 
   8   0  10      432.88      520.73     19.32 o 
   9   0  10      669.76      689.42     22.98 o 
  10   0  10      258.71      240.89     17.04 o 
  11   0  10      348.61      338.26     25.73 o 
  12   0  10      734.16      684.77     29.66 o 
  13   0  10        9.97       -9.81     13.10 o 
  14   0  10      401.82      406.61     48.69 o 
  15   0  10       40.88       28.95     22.10 o 
  16   0  10       31.21       28.77     17.55 o 
  17   0  10      421.11      387.47     30.51 o 
   1   1  10     1075.43     1037.93     14.24 o 
   2   1  10      257.09      253.53      7.88 o 
   3   1  10     5654.32     5572.12     45.97 o 
   4   1  10      324.94      293.53      7.70 o 
   5   1  10     4061.22     4068.23     36.98 o 
   6   1  10      130.58      147.08      6.83 o 
   7   1  10     5843.86     6001.96     56.68 o 
   8   1  10      130.37      133.52      9.33 o 
   9   1  10       76.46       93.59      9.48 o 
  10   1  10      262.79      264.79     13.62 o 
  11   1  10       12.99       27.49      9.51 o 
  12   1  10     1171.92     1203.99     26.78 o 
  13   1  10      404.64      453.84     19.82 o 
  14   1  10      158.89      145.44     14.21 o 
  15   1  10       57.07       86.55     13.41 o 
  16   1  10        5.08       -7.23     11.14 o 
  17   1  10       83.20       89.85     16.31 o 
   0   2  10    13341.49    13270.91    151.55 o 
   1   2  10     1686.37     1607.79     16.87 o 
   2   2  10        3.34       -2.29      3.04 o 
   3   2  10     1741.45     1816.98     18.43 o 
   4   2  10      418.48      385.13     11.40 o 
   5   2  10      246.27      259.55      7.59 o 
   6   2  10      100.87      100.62      7.23 o 
   7   2  10      859.58      807.77     17.78 o 
   8   2  10     2125.08     2033.03     29.11 o 
   9   2  10       16.18       20.17      8.47 o 
  10   2  10      982.49      951.48     29.10 o 
  11   2  10      791.92      795.16     20.77 o 
  12   2  10      561.50      565.30     19.58 o 
  13   2  10      156.22      178.41     13.74 o 
  14   2  10        5.35        9.26     10.60 o 
  15   2  10      241.34      242.27     17.30 o 
  16   2  10       27.80       44.75     13.19 o 
  17   2  10        6.06       22.25     13.10 o 
   1   3  10       67.21       74.29      4.77 o 
   2   3  10     5394.11     5637.32     50.83 o 
   3   3  10       18.98       18.94      4.70 o 
   4   3  10      346.36      304.20      8.28 o 
   5   3  10        0.68       -2.24      3.35 o 
   6   3  10      164.16      177.33     10.73 o 
   7   3  10      217.52      242.19     16.67 o 
   8   3  10       54.29       31.94     11.09 o 
   9   3  10        0.03        3.73      5.69 o 
  10   3  10       70.44       50.60      9.67 o 
  11   3  10      240.58      242.26     15.93 o 
  12   3  10       85.39       89.02     11.77 o 
  13   3  10        5.62       -0.12      9.57 o 
  14   3  10       10.27       16.19     11.36 o 
  15   3  10        2.91        7.31     12.63 o 
  16   3  10       40.46       25.99     13.57 o 
  17   3  10      109.88      117.94     17.14 o 
   0   4  10      749.79      725.07     24.68 o 
   1   4  10       34.26       16.77      4.21 o 
   2   4  10     1928.25     1968.16     24.85 o 
   3   4  10      191.74      162.42      7.97 o 
   4   4  10       30.19       34.12      5.40 o 
   5   4  10      665.27      649.62     16.21 o 
   6   4  10      264.36      278.85     12.50 o 
   7   4  10      532.69      508.52     16.84 o 
   8   4  10      244.80      264.64     14.04 o 
   9   4  10      214.91      231.40     14.01 o 
  10   4  10      165.76      179.72     12.85 o 
  11   4  10        8.20       10.84      8.91 o 
  12   4  10      181.60      152.51     14.70 o 
  13   4  10       23.31       37.28     12.24 o 
  14   4  10      107.13      144.53     15.33 o 
  15   4  10       95.95      101.17     16.14 o 
  16   4  10       31.41       42.16     14.84 o 
   1   5  10       75.36       81.59      7.05 o 
   2   5  10        0.23       -7.33      4.88 o 
   3   5  10      122.40      157.25     11.45 o 
   4   5  10       90.85       77.71      8.02 o 
   5   5  10      616.41      622.36     17.05 o 
   6   5  10       63.39       69.91      9.31 o 
   7   5  10       66.95       54.76      9.25 o 
   8   5  10      130.43      140.42     11.90 o 
   9   5  10        1.78        2.46      8.69 o 
  10   5  10      254.42      257.43     14.97 o 
  11   5  10       26.64       24.89     10.59 o 
  12   5  10       12.29       11.77     10.90 o 
  13   5  10       80.49       89.20     14.38 o 
  14   5  10      108.57      108.36     14.77 o 
  15   5  10       11.00       14.66     12.86 o 
   0   6  10       14.73       -2.88      8.08 o 
   1   6  10      299.60      321.14     11.38 o 
   2   6  10      130.69      123.17      8.57 o 
   3   6  10      176.60      191.17     10.26 o 
   4   6  10      391.30      432.61     16.35 o 
   5   6  10      506.95      485.85     17.70 o 
   6   6  10      822.12      834.90     21.71 o 
   7   6  10      967.81      995.23     23.18 o 
   8   6  10      174.93      184.37     13.29 o 
   9   6  10        7.64       14.86     10.74 o 
  10   6  10       81.97       68.26     12.38 o 
  11   6  10      556.24      535.72     23.87 o 
  12   6  10        4.39       10.77     11.81 o 
  13   6  10       13.79       31.16     12.37 o 
  14   6  10       27.83       23.93     13.79 o 
   1   7  10       57.26       62.66      8.69 o 
   2   7  10       76.91       79.09      9.56 o 
   3   7  10        1.24       -6.41      7.33 o 
   4   7  10      159.09      179.30     11.44 o 
   5   7  10      133.27      123.07     12.19 o 
   6   7  10       15.73       12.18     10.68 o 
   7   7  10      310.38      330.39     18.97 o 
   8   7  10       66.09       31.50     12.12 o 
   9   7  10      633.65      534.97     23.58 o 
  10   7  10        3.71       10.65     11.52 o 
  11   7  10       34.97       28.40     12.96 o 
  12   7  10        0.99        4.59     13.42 o 
   0   8  10      145.47      142.66     19.36 o 
   1   8  10      146.87      146.77     14.03 o 
   2   8  10      238.94      251.59     14.07 o 
   3   8  10      420.86      370.25     20.22 o 
   4   8  10      519.97      550.59     18.21 o 
   5   8  10       59.27       51.14     12.68 o 
   6   8  10       36.09       33.78     12.74 o 
   7   8  10        0.02        4.73     11.36 o 
   8   8  10        9.10       19.39     12.22 o 
   9   8  10       15.59      -12.89     11.39 o 
  10   8  10        1.82        9.65     13.60 o 
  11   8  10       15.45       26.47     16.73 o 
   1   9  10        0.01        0.88     10.40 o 
   2   9  10       75.40       45.50     11.51 o 
   3   9  10       60.77       60.65     11.85 o 
   4   9  10        0.19        3.04     10.26 o 
   5   9  10       13.71       18.53     11.26 o 
   6   9  10        0.03       -3.97     11.62 o 
   7   9  10        0.27      -11.85     13.14 o 
   8   9  10       18.41       17.74     14.35 o 
   0  10  10       35.17       26.63     18.20 o 
   1  10  10       33.14       26.08     12.38 o 
   2  10  10        0.00       -6.91     11.18 o 
   1   1  11      381.68      424.85      9.14 o 
   2   1  11      121.56      142.07      6.24 o 
   3   1  11      679.25      737.86     10.21 o 
   4   1  11     2340.44     2442.77     24.58 o 
   5   1  11      936.66     1018.59     15.32 o 
   6   1  11      232.76      276.23      8.78 o 
   7   1  11       71.67       97.48      7.64 o 
   8   1  11       14.54       19.82      7.21 o 
   9   1  11     1118.36     1140.88     21.92 o 
  10   1  11      386.12      408.28     15.87 o 
  11   1  11       74.82       66.10     10.42 o 
  12   1  11       18.83       49.34     10.37 o 
  13   1  11     1411.18     1384.26     34.02 o 
  14   1  11       63.75       83.79     13.04 o 
  15   1  11       39.92       59.55     12.71 o 
  16   1  11        8.60       35.68     12.61 o 
  17   1  11       41.03       45.94     13.56 o 
   0   2  11     2095.82     1958.23     29.49 o 
   1   2  11       14.35       23.84      3.65 o 
   2   2  11        0.55        0.11      3.10 o 
   3   2  11     1068.63     1035.72     12.98 o 
   4   2  11      260.30      270.67      8.19 o 
   5   2  11      130.32      107.71      5.87 o 
   6   2  11      550.03      538.31     11.48 o 
   7   2  11       84.60      111.63      9.39 o 
   8   2  11     1337.23     1356.20     25.32 o 
   9   2  11      466.45      461.48     15.89 o 
  10   2  11      321.31      331.02     15.03 o 
  11   2  11       28.86       30.28      9.47 o 
  12   2  11      391.89      422.96     17.99 o 
  13   2  11      118.60      132.95     13.03 o 
  14   2  11       60.33       61.31     14.91 o 
  15   2  11       17.80       26.16     11.87 o 
  16   2  11       54.10       36.21     13.99 o 
  17   2  11       62.36       56.75     15.18 o 
   1   3  11      506.72      492.65     10.56 o 
   2   3  11      160.48      171.19      7.46 o 
   3   3  11     2928.44     3048.12     36.52 o 
   4   3  11      527.02      583.48     10.81 o 
   5   3  11      513.01      530.40     12.11 o 
   6   3  11      596.87      612.50     11.02 o 
   7   3  11      188.27      193.55     11.42 o 
   8   3  11      217.31      221.30     13.71 o 
   9   3  11        7.80       -3.34      6.70 o 
  10   3  11      320.31      323.46     15.37 o 
  11   3  11      376.23      388.75     16.91 o 
  12   3  11      141.36      139.36     12.40 o 
  13   3  11       76.87      100.33     12.29 o 
  14   3  11       30.03       46.02     11.96 o 
  15   3  11      179.80      163.37     16.96 o 
  16   3  11        4.40       14.09     12.77 o 
   0   4  11      291.75      413.70     17.34 o 
   1   4  11       53.17       49.91      4.78 o 
   2   4  11      752.48      730.80     13.29 o 
   3   4  11      561.39      678.61     13.21 o 
   4   4  11       23.84       33.14      5.60 o 
   5   4  11      569.97      525.55     11.97 o 
   6   4  11      345.71      354.09     14.83 o 
   7   4  11      731.24      683.63     26.65 o 
   8   4  11        1.97       -7.52      7.28 o 
   9   4  11       59.59       62.24     10.03 o 
  10   4  11        0.44       -3.35      8.47 o 
  11   4  11      247.37      255.66     14.73 o 
  12   4  11        4.77       -1.93      9.10 o 
  13   4  11      114.96       98.72     13.87 o 
  14   4  11      275.67      252.93     18.14 o 
  15   4  11       87.67      116.09     16.57 o 
  16   4  11       34.04       41.93     16.02 o 
   1   5  11      390.84      384.77     11.72 o 
   2   5  11       25.26       18.23      5.81 o 
   3   5  11      121.67      137.37      8.08 o 
   4   5  11      103.92       89.63      7.60 o 
   5   5  11       49.16       63.67      9.30 o 
   6   5  11      308.52      356.78     15.11 o 
   7   5  11      249.00      277.51     16.97 o 
   8   5  11      174.25      205.66     16.23 o 
   9   5  11      520.55      499.73     17.87 o 
  10   5  11       14.06       27.43      9.49 o 
  11   5  11       14.46        7.57     10.51 o 
  12   5  11       24.03       19.00     11.34 o 
  13   5  11      153.35      156.00     15.95 o 
  14   5  11        4.20       20.10     13.50 o 
  15   5  11       97.63       86.87     16.85 o 
   0   6  11       11.69        7.50      8.62 o 
   1   6  11        0.99       -1.65      5.92 o 
   2   6  11       52.80       48.11      7.26 o 
   3   6  11        9.78       -2.39      7.18 o 
   4   6  11       52.32       40.78      9.20 o 
   5   6  11      214.75      210.02     13.48 o 
   6   6  11        7.63       12.18      8.87 o 
   7   6  11      854.53      785.95     24.85 o 
   8   6  11      259.44      230.69     18.28 o 
   9   6  11        8.78        2.29     10.38 o 
  10   6  11        0.11       -3.47     10.34 o 
  11   6  11       95.78       82.23     13.56 o 
  12   6  11       17.65       31.80     12.22 o 
  13   6  11      150.27      136.23     17.64 o 
  14   6  11        1.08        0.84     13.54 o 
   1   7  11       49.85       71.50      8.40 o 
   2   7  11       54.23       87.51      9.76 o 
   3   7  11      107.81      106.08     10.74 o 
   4   7  11      319.37      334.78     16.38 o 
   5   7  11       36.32       30.41      9.84 o 
   6   7  11        3.52        7.64      9.14 o 
   7   7  11      384.91      377.41     20.16 o 
   8   7  11       19.42       33.96     11.64 o 
   9   7  11        8.70      -11.71     10.80 o 
  10   7  11       17.19       31.96     13.65 o 
  11   7  11       10.95       15.01     12.98 o 
  12   7  11        5.05        8.41     14.18 o 
   0   8  11      553.10      531.51     31.07 o 
   1   8  11       12.90       11.41      9.49 o 
   2   8  11       66.88       55.28      9.90 o 
   3   8  11       54.14       52.48      9.83 o 
   4   8  11        5.06       28.89     10.47 o 
   5   8  11      429.64      461.96     22.16 o 
   6   8  11      118.48      105.41     14.18 o 
   7   8  11      134.85      128.01     22.82 o 
   8   8  11       16.98       17.14     13.71 o 
   9   8  11       86.71       94.56     16.94 o 
  10   8  11       24.92       -0.70     13.33 o 
   1   9  11        0.32       11.83     10.72 o 
   2   9  11       28.36       19.45     12.01 o 
   3   9  11       51.09       33.07     11.80 o 
   4   9  11       15.83        6.13     10.81 o 
   5   9  11        0.00       -1.69     10.97 o 
   6   9  11        3.51      -17.27     11.51 o 
   7   9  11        6.54       15.97     13.81 o 
   0  10  11       36.34       -1.59     15.63 o 
   1  10  11       17.62       -6.15     12.50 o 
   0   0  12      453.72      432.83     28.50 o 
   1   0  12     2244.50     2260.65     30.17 o 
   2   0  12      834.24      848.15     15.08 o 
   3   0  12       37.08       33.95      9.79 o 
   4   0  12     1315.44     1253.96     25.95 o 
   5   0  12     2414.46     2382.23     33.82 o 
   6   0  12     1740.41     1971.70     30.62 o 
   7   0  12      104.02      140.10     10.49 o 
   8   0  12      552.66      622.84     21.12 o 
   9   0  12      767.42      761.18     24.19 o 
  10   0  12      937.31      873.08     26.66 o 
  11   0  12        6.02       21.87     12.07 o 
  12   0  12      284.89      351.06     26.65 o 
  13   0  12       20.02        7.76     17.93 o 
  14   0  12        2.08        0.31     14.88 o 
  15   0  12       99.30      102.50     23.90 o 
  16   0  12      230.04      262.40     37.35 o 
  17   0  12       49.37       29.52     19.65 o 
   1   1  12      687.48      652.02     18.74 o 
   2   1  12     1155.92     1130.97     14.61 o 
   3   1  12     2470.99     2436.76     26.51 o 
   4   1  12     1143.73     1158.92     15.25 o 
   5   1  12      328.35      329.93      9.46 o 
   6   1  12      199.67      220.30      8.10 o 
   7   1  12     1419.17     1463.23     18.76 o 
   8   1  12      143.20      151.26      9.52 o 
   9   1  12      639.65      634.07     17.79 o 
  10   1  12      396.31      409.39     16.10 o 
  11   1  12      125.55      132.84     11.77 o 
  12   1  12      105.96      128.52     12.44 o 
  13   1  12       22.64       45.40     11.32 o 
  14   1  12       90.65       86.89     12.88 o 
  15   1  12        0.01        2.98     11.46 o 
  16   1  12      124.55      113.58     15.10 o 
  17   1  12       42.43       50.53     13.63 o 
   0   2  12     3202.31     3116.24     47.62 o 
   1   2  12      943.83      986.24     14.23 o 
   2   2  12      171.57      166.92      7.06 o 
   3   2  12      536.64      477.58      9.39 o 
   4   2  12      365.75      370.86      9.11 o 
   5   2  12      261.36      322.31      8.71 o 
   6   2  12       39.06       32.55      4.98 o 
   7   2  12       74.89       83.75      7.64 o 
   8   2  12        3.21       -4.08      5.86 o 
   9   2  12       13.71       29.82      8.32 o 
  10   2  12        0.04        1.45      8.77 o 
  11   2  12       65.74       59.86     10.49 o 
  12   2  12      222.44      279.37     15.40 o 
  13   2  12      817.99      865.59     31.00 o 
  14   2  12      613.14      631.14     39.03 o 
  15   2  12       89.88       78.88     13.16 o 
  16   2  12        0.03       19.72     13.35 o 
  17   2  12       11.54       38.81     14.10 o 
   1   3  12      487.12      443.91     10.00 o 
   2   3  12        7.30       21.72      3.97 o 
   3   3  12     1495.49     1459.40     27.44 o 
   4   3  12      414.49      402.35     10.02 o 
   5   3  12        4.50        5.55      5.53 o 
   6   3  12      328.44      350.34      9.27 o 
   7   3  12      251.76      270.94     12.15 o 
   8   3  12      375.98      392.38     15.84 o 
   9   3  12        0.79        1.63      7.63 o 
  10   3  12       10.67        9.74      8.98 o 
  11   3  12       99.36      100.19     11.34 o 
  12   3  12       17.17       14.60      9.41 o 
  13   3  12      664.86      592.42     28.75 o 
  14   3  12      229.06      257.00     16.27 o 
  15   3  12      254.00      284.10     20.92 o 
  16   3  12       62.10       43.64     15.94 o 
   0   4  12     7975.36     8341.54    109.04 o 
   1   4  12       59.60       44.71      5.97 o 
   2   4  12      122.18      115.58      6.99 o 
   3   4  12      204.20      217.13      9.11 o 
   4   4  12      198.77      171.82      8.65 o 
   5   4  12       47.45       29.87      8.53 o 
   6   4  12      175.09      185.75     11.58 o 
   7   4  12        0.00       15.49      7.24 o 
   8   4  12        3.53        2.97      7.77 o 
   9   4  12       27.17       27.14      8.97 o 
  10   4  12      153.52      188.05     13.18 o 
  11   4  12       51.55       85.50     11.32 o 
  12   4  12       18.10       13.82      9.80 o 
  13   4  12       55.95       56.59     12.43 o 
  14   4  12      137.84      123.96     15.07 o 
  15   4  12       39.39       24.23     14.53 o 
  16   4  12       28.70       43.79     16.94 o 
   1   5  12     1178.96     1157.07     18.29 o 
   2   5  12       91.36       99.87      8.35 o 
   3   5  12      202.19      201.48      9.45 o 
   4   5  12       18.49       24.03      6.65 o 
   5   5  12        0.09        4.66      7.38 o 
   6   5  12       76.53       94.30     10.21 o 
   7   5  12       51.68       43.37      9.41 o 
   8   5  12      414.69      383.50     16.47 o 
   9   5  12       65.27       44.42      9.89 o 
  10   5  12      135.12      156.89     12.68 o 
  11   5  12        7.36        0.91     10.52 o 
  12   5  12        0.71        3.21     11.14 o 
  13   5  12       87.68       58.68     16.82 o 
  14   5  12      273.26      255.21     21.26 o 
  15   5  12       37.23       28.48     15.35 o 
   0   6  12      131.74      158.88     12.97 o 
   1   6  12       16.45       12.22      6.37 o 
   2   6  12       44.38       41.32      7.31 o 
   3   6  12        4.99       -2.98      6.71 o 
   4   6  12       27.33       17.74      9.03 o 
   5   6  12       17.88        5.99      8.51 o 
   6   6  12      101.69      100.27     15.62 o 
   7   6  12       30.78       16.38     10.95 o 
   8   6  12      105.76       92.53     11.40 o 
   9   6  12       74.17       70.87     12.55 o 
  10   6  12      151.23      137.82     14.83 o 
  11   6  12      197.29      199.20     19.18 o 
  12   6  12       24.18       34.90     13.66 o 
  13   6  12       35.80       31.36     14.56 o 
  14   6  12       22.71       12.07     13.57 o 
   1   7  12     1347.84     1291.97     22.79 o 
   2   7  12       30.38       31.64      8.50 o 
   3   7  12      503.88      502.14     19.40 o 
   4   7  12      175.67      189.37     15.61 o 
   5   7  12       80.83       60.69     17.58 o 
   6   7  12       14.42       18.57      9.61 o 
   7   7  12        8.64       14.11     10.61 o 
   8   7  12        0.70       -2.77     11.46 o 
   9   7  12       44.90       45.08     13.40 o 
  10   7  12       25.00       10.28     12.52 o 
  11   7  12       19.44       39.90     16.39 o 
  12   7  12        3.58        2.67     13.61 o 
   0   8  12       32.25       37.44     15.17 o 
   1   8  12      101.68       80.46     11.27 o 
   2   8  12      149.27      175.41     12.92 o 
   3   8  12      154.66      129.00     11.81 o 
   4   8  12       35.01       38.15     10.83 o 
   5   8  12        1.12        5.97     11.21 o 
   6   8  12       14.24       12.89     13.80 o 
   7   8  12        0.90        1.02     12.53 o 
   8   8  12      192.93      159.79     20.23 o 
   9   8  12       76.65       68.33     16.02 o 
  10   8  12       14.31       30.39     13.71 o 
   1   9  12        1.27      -11.05     12.83 o 
   2   9  12       82.26       66.62     16.13 o 
   3   9  12       54.49       65.39     14.48 o 
   4   9  12       60.01       59.03     13.70 o 
   5   9  12        7.42        9.40     12.37 o 
   6   9  12        2.89       39.60     14.47 o 
   7   9  12        0.90      -19.22     12.81 o 
   1   1  13      427.26      468.95     12.71 o 
   2   1  13     1778.90     1771.85     20.81 o 
   3   1  13       13.13        1.11      3.89 o 
   4   1  13      136.43      131.26      5.97 o 
   5   1  13     3894.67     4212.70     40.88 o 
   6   1  13        8.62        8.77      4.71 o 
   7   1  13      180.21      203.60      8.55 o 
   8   1  13      390.55      415.85     13.59 o 
   9   1  13     1454.08     1467.06     23.91 o 
  10   1  13      540.14      533.36     17.55 o 
  11   1  13      177.93      159.49     12.85 o 
  12   1  13      764.40      797.44     21.37 o 
  13   1  13      412.63      401.34     18.17 o 
  14   1  13        7.70       11.41     10.84 o 
  15   1  13      135.07      114.47     14.37 o 
  16   1  13       24.87       35.93     12.84 o 
  17   1  13        5.72        4.16     12.39 o 
   0   2  13     4051.04     4104.93     81.77 o 
   1   2  13       12.62       14.86      4.07 o 
   2   2  13      630.35      615.00     11.24 o 
   3   2  13      353.36      399.90     10.55 o 
   4   2  13        8.81        3.89      3.58 o 
   5   2  13       88.38       84.05      5.83 o 
   6   2  13        8.84        4.55      4.41 o 
   7   2  13       18.39       17.30      5.15 o 
   8   2  13     1278.99     1385.01     25.53 o 
   9   2  13      488.00      505.23     23.40 o 
  10   2  13     1204.75     1207.69     24.42 o 
  11   2  13       66.92       75.89     10.83 o 
  12   2  13      115.25      126.28     12.48 o 
  13   2  13       91.69      130.47     13.18 o 
  14   2  13      185.63      191.95     15.13 o 
  15   2  13       74.99       54.42     12.70 o 
  16   2  13      210.47      202.28     23.80 o 
  17   2  13        1.99        2.67     14.49 o 
   1   3  13       69.19       90.67      7.78 o 
   2   3  13      428.51      444.55     10.65 o 
   3   3  13      271.14      273.00      9.51 o 
   4   3  13     1960.48     1981.25     28.97 o 
   5   3  13      178.26      197.01      8.38 o 
   6   3  13      324.12      335.93     10.54 o 
   7   3  13       72.68       76.76      8.79 o 
   8   3  13       44.00       51.48      8.91 o 
   9   3  13      137.90      163.91     11.50 o 
  10   3  13       81.38       73.17     10.43 o 
  11   3  13       10.26       13.57      9.44 o 
  12   3  13       41.26       25.16     10.14 o 
  13   3  13       23.30       17.84     10.24 o 
  14   3  13      212.26      234.11     19.71 o 
  15   3  13        6.38       20.14     13.68 o 
  16   3  13       35.21       67.11     17.11 o 
   0   4  13      276.78      307.89     14.47 o 
   1   4  13     3060.22     2884.93     30.10 o 
   2   4  13       83.00      113.79      7.12 o 
   3   4  13       85.22       79.67      6.62 o 
   4   4  13      407.93      450.14     13.15 o 
   5   4  13       28.95       30.84      6.48 o 
   6   4  13      146.69      133.52     10.09 o 
   7   4  13      199.14      208.68     12.91 o 
   8   4  13      526.03      524.05     18.64 o 
   9   4  13        0.41      -12.40      8.27 o 
  10   4  13        5.40        5.80      8.98 o 
  11   4  13      228.66      239.51     17.75 o 
  12   4  13      223.45      227.37     15.19 o 
  13   4  13       99.76      136.59     16.98 o 
  14   4  13       79.66       85.94     15.69 o 
  15   4  13       28.84       49.90     15.27 o 
   1   5  13      367.39      375.48     11.80 o 
   2   5  13      301.98      316.10     11.36 o 
   3   5  13        2.65        0.33      5.65 o 
   4   5  13      156.53      164.08      9.26 o 
   5   5  13       37.13       41.34      8.71 o 
   6   5  13       16.31        9.12      8.53 o 
   7   5  13      575.37      561.09     22.49 o 
   8   5  13      377.81      383.30     16.62 o 
   9   5  13      113.15      103.87     12.05 o 
  10   5  13       40.79       52.25     10.64 o 
  11   5  13      130.85      112.08     15.47 o 
  12   5  13        0.33        3.05     12.29 o 
  13   5  13       12.25       28.79     14.26 o 
  14   5  13       27.72       -4.85     13.33 o 
   0   6  13      544.83      585.98     20.11 o 
   1   6  13        0.57       -1.77      6.11 o 
   2   6  13       35.98       39.88      7.50 o 
   3   6  13       74.75       86.69      9.33 o 
   4   6  13       14.67       12.09      8.74 o 
   5   6  13      116.93      133.52     11.82 o 
   6   6  13       44.44       51.92     10.32 o 
   7   6  13       21.26       23.69      9.53 o 
   8   6  13       60.70       72.34     14.03 o 
   9   6  13        0.97       -0.29     11.54 o 
  10   6  13        0.14       -0.71     11.72 o 
  11   6  13       70.77       65.28     14.92 o 
  12   6  13       98.49       98.92     16.57 o 
  13   6  13        1.30       26.44     14.69 o 
   1   7  13      100.82      109.71      9.94 o 
   2   7  13      155.51      194.80     11.97 o 
   3   7  13       16.48       -4.33      9.56 o 
   4   7  13       90.65      120.27     13.40 o 
   5   7  13       10.85        9.56      9.53 o 
   6   7  13      312.25      339.68     18.94 o 
   7   7  13        2.60      -12.74     11.18 o 
   8   7  13      259.97      217.02     19.22 o 
   9   7  13       81.74       98.18     15.76 o 
  10   7  13        2.76       -0.63     12.50 o 
  11   7  13        3.91       -9.63     12.22 o 
  12   7  13        5.85       -9.58     13.46 o 
   0   8  13        5.01        7.87     17.90 o 
   1   8  13       11.45        9.10      9.23 o 
   2   8  13       32.56       34.91      9.50 o 
   3   8  13       16.72       25.11     10.36 o 
   4   8  13       63.30       70.22     14.99 o 
   5   8  13        5.41       17.61     12.50 o 
   6   8  13        1.50        8.17     12.32 o 
   7   8  13       45.54       43.63     14.00 o 
   8   8  13       44.07       41.94     14.37 o 
   9   8  13        1.49       16.18     14.08 o 
  10   8  13        0.00      -10.28     14.06 o 
   1   9  13        0.20      -16.91     12.09 o 
   2   9  13        0.31      -12.05     12.25 o 
   3   9  13       17.11       16.42     13.24 o 
   4   9  13       22.09       17.46     12.97 o 
   5   9  13        1.20        1.63     13.08 o 
   6   9  13      146.91      161.21     18.82 o 
   0   0  14     2476.87     2694.06     64.81 o 
   1   0  14     5180.60     5424.06     95.65 o 
   2   0  14     1246.23     1475.78     24.19 o 
   3   0  14     3574.80     3664.46     62.44 o 
   4   0  14        0.82        1.24      4.23 o 
   5   0  14     1263.89     1385.21     26.08 o 
   6   0  14     1059.88      985.38     20.92 o 
   7   0  14       13.57      -10.46      6.98 o 
   8   0  14      528.00      531.37     17.72 o 
   9   0  14      153.33      141.77     14.42 o 
  10   0  14        1.68        3.78     11.58 o 
  11   0  14       25.05       41.95     13.54 o 
  12   0  14     1291.32     1185.06     39.11 o 
  13   0  14        0.89        0.25     15.33 o 
  14   0  14      943.53      884.41     36.69 o 
  15   0  14      242.38      223.38     24.50 o 
  16   0  14      157.53      167.68     29.49 o 
  17   0  14        0.04        4.06     17.41 o 
   1   1  14      122.94      135.65      6.13 o 
   2   1  14     3477.09     3366.45     34.00 o 
   3   1  14      786.05      805.38     13.89 o 
   4   1  14      138.26      133.66      7.44 o 
   5   1  14      158.49      160.51      6.80 o 
   6   1  14        9.00       13.60      4.46 o 
   7   1  14      151.69      154.74      7.88 o 
   8   1  14      219.68      229.06     11.01 o 
   9   1  14      398.43      430.33     14.76 o 
  10   1  14       73.15       68.59     10.30 o 
  11   1  14      546.22      502.46     18.16 o 
  12   1  14       66.03       64.84     11.14 o 
  13   1  14      281.32      323.66     17.05 o 
  14   1  14      140.79      173.27     15.27 o 
  15   1  14        0.79       11.88     11.50 o 
  16   1  14        1.62       15.99     13.61 o 
  17   1  14        0.67       11.76     14.12 o 
   0   2  14      953.83      981.23     28.69 o 
   1   2  14      378.07      442.87     10.40 o 
   2   2  14     1536.15     1602.20     19.49 o 
   3   2  14        5.20        2.40      5.09 o 
   4   2  14      428.16      483.83     10.71 o 
   5   2  14      248.69      263.62      9.53 o 
   6   2  14      182.42      159.13      7.99 o 
   7   2  14     1469.42     1487.31     20.53 o 
   8   2  14      207.01      223.80     12.81 o 
   9   2  14      127.03      104.75     10.39 o 
  10   2  14       19.01       22.08      9.17 o 
  11   2  14      129.76      150.28     12.69 o 
  12   2  14      139.34      162.91     13.19 o 
  13   2  14      381.34      386.66     18.58 o 
  14   2  14       16.10        5.29     10.77 o 
  15   2  14        0.50       11.35     12.85 o 
  16   2  14        2.81        3.47     14.54 o 
   1   3  14       14.32       18.55      3.83 o 
   2   3  14      391.00      373.03      8.86 o 
   3   3  14        5.70        3.86      3.59 o 
   4   3  14       41.60       59.37      6.00 o 
   5   3  14       25.66       27.88      6.76 o 
   6   3  14        9.17       21.27      5.89 o 
   7   3  14       35.51       33.95      6.62 o 
   8   3  14       64.81       66.03      9.40 o 
   9   3  14      218.35      217.92     13.12 o 
  10   3  14      119.81      121.02     11.60 o 
  11   3  14      328.90      334.88     16.44 o 
  12   3  14        1.38       -9.76     10.80 o 
  13   3  14       33.42       18.96     11.58 o 
  14   3  14        8.60       11.35     11.90 o 
  15   3  14       25.60       34.76     15.16 o 
  16   3  14        0.25       -2.28     16.45 o 
   0   4  14        6.96       17.69      7.32 o 
   1   4  14      713.91      671.61     17.33 o 
   2   4  14       14.91       19.10      5.05 o 
   3   4  14      569.39      573.28     13.82 o 
   4   4  14      388.02      446.17     12.85 o 
   5   4  14     1313.86     1208.00     20.04 o 
   6   4  14     1104.06     1057.96     20.73 o 
   7   4  14       40.19       53.44      9.18 o 
   8   4  14       59.04       75.64     10.21 o 
   9   4  14       61.04       51.34     10.09 o 
  10   4  14       16.65       13.68      9.31 o 
  11   4  14       65.89       80.47     12.69 o 
  12   4  14       44.88       36.59     13.99 o 
  13   4  14       99.85      124.63     16.55 o 
  14   4  14        8.31       -6.52     13.47 o 
  15   4  14        1.49       -8.20     13.08 o 
   1   5  14     1117.28     1188.82     18.93 o 
   2   5  14       73.68       72.04      7.42 o 
   3   5  14        0.81        7.58      6.49 o 
   4   5  14       30.72       15.07      7.75 o 
   5   5  14      421.34      398.28     15.05 o 
   6   5  14        8.72        3.89      9.87 o 
   7   5  14      647.86      671.52     18.97 o 
   8   5  14       38.45       40.47     10.88 o 
   9   5  14       21.59       -2.95      9.52 o 
  10   5  14       79.51       72.01     12.14 o 
  11   5  14       81.69      103.66     26.29 o 
  12   5  14       57.24       44.93     13.91 o 
  13   5  14       50.06       42.50     14.35 o 
  14   5  14       52.56       68.73     15.90 o 
   0   6  14     1025.91     1019.77     25.97 o 
   1   6  14      119.67      106.85      8.81 o 
   2   6  14      133.03      145.72      9.89 o 
   3   6  14      397.89      404.98     14.50 o 
   4   6  14      445.61      448.32     16.40 o 
   5   6  14      221.43      235.46     14.15 o 
   6   6  14     1377.22     1267.73     29.82 o 
   7   6  14      432.63      388.66     19.29 o 
   8   6  14      241.09      235.72     16.47 o 
   9   6  14      260.50      284.37     20.03 o 
  10   6  14       12.97        8.67     12.36 o 
  11   6  14       15.06        1.13     13.52 o 
  12   6  14       35.64       61.53     15.66 o 
  13   6  14        5.20      -14.01     13.22 o 
   1   7  14      350.46      399.31     18.20 o 
   2   7  14        7.91        3.33      7.40 o 
   3   7  14      335.99      357.71     18.30 o 
   4   7  14      363.84      372.01     22.66 o 
   5   7  14        6.22       11.73     10.17 o 
   6   7  14      173.94      174.26     15.19 o 
   7   7  14        1.17        6.93     15.96 o 
   8   7  14       26.29       27.02     17.56 o 
   9   7  14        8.08        6.60     12.16 o 
  10   7  14        0.22       11.79     13.12 o 
  11   7  14       39.15       56.54     15.85 o 
   0   8  14        8.02       23.63     17.42 o 
   1   8  14       31.94       28.82     11.30 o 
   2   8  14       91.39      107.17     12.70 o 
   3   8  14      133.96      136.68     13.63 o 
   4   8  14        4.12       -2.70     10.58 o 
   5   8  14        0.11       -4.51     11.84 o 
   6   8  14       26.83       27.04     14.33 o 
   7   8  14      283.55      253.09     26.76 o 
   8   8  14        2.80        0.32     13.60 o 
   9   8  14        0.30      -12.52     12.97 o 
   1   9  14       48.47       28.30     16.30 o 
   2   9  14        0.35        1.76     13.41 o 
   3   9  14       12.41       13.29     15.92 o 
   4   9  14      139.53      133.16     17.88 o 
   5   9  14       11.16        1.06     12.73 o 
   6   9  14       27.04       31.22     15.10 o 
   1   1  15     5884.63     6431.90     54.84 o 
   2   1  15      970.72     1006.67     21.22 o 
   3   1  15     1099.38     1238.54     22.42 o 
   4   1  15       20.58       14.88      4.54 o 
   5   1  15      147.70      149.73      6.76 o 
   6   1  15        1.39       -0.26      4.23 o 
   7   1  15       17.62       14.39      5.18 o 
   8   1  15        3.87       10.99      6.08 o 
   9   1  15       42.86       46.90      8.68 o 
  10   1  15        0.18        5.18      8.38 o 
  11   1  15      131.59      119.71     11.72 o 
  12   1  15      394.61      443.65     20.73 o 
  13   1  15       81.47      104.99     12.76 o 
  14   1  15        0.00        3.55     11.05 o 
  15   1  15       22.59       -2.67     13.09 o 
  16   1  15      125.15      105.01     21.01 o 
   0   2  15     3218.61     3185.95     49.05 o 
   1   2  15      618.68      705.87     12.30 o 
   2   2  15        1.95        6.56      4.53 o 
   3   2  15       33.20       58.78      5.91 o 
   4   2  15        8.61       23.31      4.99 o 
   5   2  15      193.57      281.33      8.63 o 
   6   2  15       96.95       96.98      7.56 o 
   7   2  15      363.95      347.04     11.32 o 
   8   2  15     2032.60     2004.07     28.76 o 
   9   2  15       38.17       32.25      9.33 o 
  10   2  15      223.11      234.67     14.00 o 
  11   2  15      380.65      382.43     16.96 o 
  12   2  15      673.76      640.33     24.57 o 
  13   2  15       20.63       29.11     11.69 o 
  14   2  15       88.13       91.43     14.34 o 
  15   2  15      125.56      119.89     17.28 o 
  16   2  15        0.59        3.94     13.30 o 
   1   3  15      614.14      569.99     10.04 o 
   2   3  15      875.94      929.40     13.50 o 
   3   3  15      222.24      263.54      8.36 o 
   4   3  15      717.00      755.24     12.47 o 
   5   3  15        0.21       -4.69      5.24 o 
   6   3  15       68.45       82.36      7.30 o 
   7   3  15        1.93        1.38      6.47 o 
   8   3  15      247.76      220.62     12.45 o 
   9   3  15       65.09       76.95     10.45 o 
  10   3  15        5.86        3.60      8.73 o 
  11   3  15       37.76       37.87     11.44 o 
  12   3  15      413.39      397.10     20.09 o 
  13   3  15       99.54       79.21     14.16 o 
  14   3  15      108.40       98.99     14.83 o 
  15   3  15        6.03       10.33     14.09 o 
  16   3  15       64.68       61.40     17.69 o 
   0   4  15      494.92      559.30     18.03 o 
   1   4  15       59.36       40.42      9.08 o 
   2   4  15      117.72      112.48      7.13 o 
   3   4  15      340.05      340.85     11.92 o 
   4   4  15      312.06      297.55     11.59 o 
   5   4  15       24.44       19.78      5.74 o 
   6   4  15       69.63       70.81      9.45 o 
   7   4  15      915.62      865.18     21.72 o 
   8   4  15      249.16      258.25     17.09 o 
   9   4  15      123.97      118.52     13.09 o 
  10   4  15        2.01       20.42     10.81 o 
  11   4  15       46.00       34.16     11.34 o 
  12   4  15       21.97        9.80     16.99 o 
  13   4  15       69.85       95.58     15.88 o 
  14   4  15      156.49      129.96     17.29 o 
  15   4  15        0.96        6.21     18.28 o 
   1   5  15      304.73      339.10     11.87 o 
   2   5  15       98.12      105.90      7.89 o 
   3   5  15       51.48       68.55     10.07 o 
   4   5  15      766.11      777.24     17.74 o 
   5   5  15      402.28      398.78     15.06 o 
   6   5  15       13.67       31.78     10.16 o 
   7   5  15      336.45      329.44     17.51 o 
   8   5  15      123.89      140.70     13.61 o 
   9   5  15      106.22      110.76     13.05 o 
  10   5  15       28.54       26.38     11.07 o 
  11   5  15        7.57       -2.63     10.52 o 
  12   5  15       26.10       37.79     13.96 o 
  13   5  15        3.85       -6.20     12.84 o 
  14   5  15      201.28      204.24     30.87 o 
   0   6  15      984.92      874.71     24.58 o 
   1   6  15       58.97       68.18      8.21 o 
   2   6  15       26.60       21.27      7.47 o 
   3   6  15        3.98       11.40      7.99 o 
   4   6  15      692.95      669.25     20.21 o 
   5   6  15       93.84      110.63     12.85 o 
   6   6  15       54.60       73.11     11.88 o 
   7   6  15       26.33       21.06     10.28 o 
   8   6  15       26.69       38.10     11.46 o 
   9   6  15        1.43        8.57     10.88 o 
  10   6  15       25.71       42.17     13.80 o 
  11   6  15        3.53        3.85     12.99 o 
  12   6  15      143.90      203.01     19.79 o 
  13   6  15       17.27       10.84     14.64 o 
   1   7  15      163.92      137.27     11.77 o 
   2   7  15      111.10      125.13     11.59 o 
   3   7  15       62.06       58.53     10.32 o 
   4   7  15       12.08        2.65     10.23 o 
   5   7  15      502.42      564.14     28.99 o 
   6   7  15       20.72       25.97     13.28 o 
   7   7  15        2.13        3.57     10.85 o 
   8   7  15      119.97      115.56     16.83 o 
   9   7  15        6.47        2.88     12.89 o 
  10   7  15       18.67       27.73     14.27 o 
  11   7  15        7.92       -8.24     13.73 o 
   0   8  15      454.87      464.38     32.82 o 
   1   8  15       33.37       36.47     12.27 o 
   2   8  15      125.77      154.08     17.62 o 
   3   8  15        2.92       -5.53      9.55 o 
   4   8  15       29.28       41.07     12.38 o 
   5   8  15        4.30        9.37     11.68 o 
   6   8  15       32.11       24.38     13.49 o 
   7   8  15      181.51      215.29     19.80 o 
   8   8  15       22.34       15.84     14.27 o 
   9   8  15       19.02       34.23     15.09 o 
   1   9  15       68.80       35.49     17.06 o 
   2   9  15        6.28       -9.24     13.53 o 
   3   9  15       25.23       32.74     14.73 o 
   4   9  15       43.75       49.78     18.80 o 
   5   9  15        0.00       10.34     17.40 o 
   0   0  16      572.89      603.28     20.81 o 
   1   0  16     5051.73     5333.23     61.91 o 
   2   0  16     1404.16     1472.22     27.21 o 
   3   0  16     2812.66     2819.99     52.89 o 
   4   0  16       65.66       55.52      6.81 o 
   5   0  16      232.80      200.90     10.76 o 
   6   0  16      430.81      436.79     15.21 o 
   7   0  16      171.41      159.23     11.77 o 
   8   0  16       26.13       23.90      9.34 o 
   9   0  16     1533.19     1452.53     33.97 o 
  10   0  16      383.31      403.34     21.53 o 
  11   0  16      130.87      126.83     16.04 o 
  12   0  16      234.28      238.37     19.92 o 
  13   0  16        1.06       13.75     16.06 o 
  14   0  16       57.87       70.34     23.46 o 
  15   0  16       25.21       15.42     43.02 o 
  16   0  16      154.38      143.28     40.79 o 
   1   1  16      319.25      370.52     17.69 o 
   2   1  16      102.04       82.16      9.09 o 
   3   1  16      233.63      243.73     10.73 o 
   4   1  16      713.70      795.33     15.16 o 
   5   1  16       90.56      110.47      6.23 o 
   6   1  16       13.66        7.84      5.07 o 
   7   1  16      532.30      543.75     12.81 o 
   8   1  16      108.29      129.45      8.72 o 
   9   1  16     2075.33     2067.51     29.34 o 
  10   1  16      336.85      340.48     14.41 o 
  11   1  16       36.86       44.55      9.84 o 
  12   1  16      502.61      523.00     19.55 o 
  13   1  16        1.05      -12.28     11.44 o 
  14   1  16       44.27       47.75     13.90 o 
  15   1  16       10.53       -9.37     12.89 o 
  16   1  16        1.15       -6.62     15.39 o 
   0   2  16     2615.11     2896.41     62.05 o 
   1   2  16      975.16      941.42     15.14 o 
   2   2  16       25.99       37.45      5.35 o 
   3   2  16       17.92       19.66      5.07 o 
   4   2  16      119.70      106.67      7.17 o 
   5   2  16      547.83      510.10     10.88 o 
   6   2  16      107.43       97.46      6.78 o 
   7   2  16     1205.03     1196.75     18.52 o 
   8   2  16      711.15      727.13     15.57 o 
   9   2  16      770.61      756.88     19.26 o 
  10   2  16      291.24      309.27     15.14 o 
  11   2  16     1347.53     1265.41     29.03 o 
  12   2  16      103.85      105.49     13.68 o 
  13   2  16      233.96      236.30     17.51 o 
  14   2  16      236.91      228.55     21.99 o 
  15   2  16       10.09       32.20     13.31 o 
  16   2  16       69.02       64.70     15.80 o 
   1   3  16      213.62      239.75      7.55 o 
   2   3  16        0.74        5.51      4.46 o 
   3   3  16      199.16      217.85      9.85 o 
   4   3  16        0.82       -1.38      4.45 o 
   5   3  16       12.89        1.56      5.59 o 
   6   3  16     1340.32     1300.20     19.42 o 
   7   3  16      107.36      101.54      9.16 o 
   8   3  16      201.06      199.10     14.38 o 
   9   3  16       96.18       96.60     12.25 o 
  10   3  16     1022.16     1014.15     26.00 o 
  11   3  16      158.87      135.34     14.08 o 
  12   3  16      173.27      162.70     15.64 o 
  13   3  16       13.58       -2.67     11.40 o 
  14   3  16        3.99       11.47     11.95 o 
  15   3  16        0.41        1.28     13.77 o 
   0   4  16     1902.91     1851.93     33.69 o 
   1   4  16       44.00       49.19      6.48 o 
   2   4  16      344.59      340.63     21.43 o 
   3   4  16      301.46      321.68     11.88 o 
   4   4  16      129.25      119.66     10.29 o 
   5   4  16      156.00      144.49      9.93 o 
   6   4  16      899.27      936.13     21.57 o 
   7   4  16     1982.16     1872.00     31.31 o 
   8   4  16       46.23       58.75     11.38 o 
   9   4  16       48.43       45.73     19.91 o 
  10   4  16       41.27       34.75     11.28 o 
  11   4  16        2.38      -14.75      9.83 o 
  12   4  16       99.30       83.29     13.40 o 
  13   4  16       27.94       30.33     12.72 o 
  14   4  16        3.77       21.66     14.58 o 
  15   4  16        8.73        0.20     14.20 o 
   1   5  16      569.20      631.86     17.90 o 
   2   5  16      600.32      600.46     17.76 o 
   3   5  16      431.36      398.20     14.67 o 
   4   5  16      575.28      568.11     17.81 o 
   5   5  16       92.69       89.12     11.52 o 
   6   5  16      205.11      183.28     15.90 o 
   7   5  16       12.61       20.61     10.04 o 
   8   5  16      345.00      336.51     18.25 o 
   9   5  16        0.27       -3.78      9.89 o 
  10   5  16       91.41       67.66     12.94 o 
  11   5  16        2.95       -1.99     10.65 o 
  12   5  16      230.13      228.02     20.17 o 
  13   5  16       66.11       82.63     21.45 o 
  14   5  16       38.36       35.29     15.39 o 
   0   6  16      498.63      538.84     30.16 o 
   1   6  16      268.03      280.96     12.77 o 
   2   6  16      345.55      315.61     18.53 o 
   3   6  16       15.27       27.34      9.61 o 
   4   6  16      438.04      462.35     18.33 o 
   5   6  16       48.58       54.55     10.55 o 
   6   6  16       76.13       80.42     12.51 o 
   7   6  16      134.73      125.28     15.08 o 
   8   6  16       67.03       44.87     11.49 o 
   9   6  16       45.98       51.55     12.78 o 
  10   6  16       66.99       52.45     14.15 o 
  11   6  16       11.17        5.07     12.63 o 
  12   6  16       31.00       43.74     15.18 o 
   1   7  16      301.23      312.58     17.20 o 
   2   7  16      216.31      206.92     15.01 o 
   3   7  16       47.62       55.96      9.95 o 
   4   7  16      117.37      119.93     13.72 o 
   5   7  16       89.31       98.05     13.46 o 
   6   7  16       16.62       20.15     11.53 o 
   7   7  16        6.19        1.40     10.72 o 
   8   7  16      162.70      183.35     18.42 o 
   9   7  16        0.11        9.90     13.16 o 
  10   7  16      100.89       63.65     20.68 o 
  11   7  16       10.28       -1.12     13.85 o 
   0   8  16      171.05      152.92     22.75 o 
   1   8  16       22.17       29.03     12.29 o 
   2   8  16       94.02       51.98     18.83 o 
   3   8  16      240.28      229.49     18.16 o 
   4   8  16       17.70       14.51     12.48 o 
   5   8  16      334.07      288.28     22.12 o 
   6   8  16       24.87        6.34     13.29 o 
   7   8  16       20.47       19.48     13.97 o 
   8   8  16        2.00       -6.26     13.95 o 
   1   9  16       34.49       37.74     15.13 o 
   2   9  16        4.90        1.58     14.02 o 
   3   9  16       27.11       18.32     14.68 o 
   4   9  16       28.60       14.50     18.02 o 
   1   1  17     1982.59     2102.73     24.78 o 
   2   1  17      677.33      696.59     18.50 o 
   3   1  17      106.12      100.95      7.87 o 
   4   1  17      455.31      443.64     15.28 o 
   5   1  17       37.89       33.76      4.90 o 
   6   1  17       39.32       28.38      6.05 o 
   7   1  17       72.02       73.70      7.39 o 
   8   1  17      123.22      139.04      8.84 o 
   9   1  17       29.61       34.35      8.72 o 
  10   1  17      522.33      539.03     20.64 o 
  11   1  17       27.54       30.43     10.80 o 
  12   1  17      723.32      685.43     23.49 o 
  13   1  17      108.14      106.53     14.03 o 
  14   1  17       87.66       76.49     14.12 o 
  15   1  17        0.09       15.64     15.82 o 
  16   1  17      148.35      193.86     22.25 o 
   0   2  17      287.69      294.13     18.80 o 
   1   2  17      576.67      607.91     12.93 o 
   2   2  17       97.69      119.43      7.05 o 
   3   2  17       23.87       25.68      5.58 o 
   4   2  17      121.03      121.53      7.84 o 
   5   2  17      597.43      581.54     14.53 o 
   6   2  17      471.30      427.55     13.41 o 
   7   2  17       64.00       53.53      7.76 o 
   8   2  17       13.50       27.06      7.86 o 
   9   2  17       15.66       18.35     10.58 o 
  10   2  17      103.18      107.96     13.04 o 
  11   2  17       24.66       21.34     12.48 o 
  12   2  17       13.21        6.85     11.65 o 
  13   2  17        3.46       12.38     11.42 o 
  14   2  17      190.37      169.11     16.63 o 
  15   2  17        0.22        9.89     12.88 o 
   1   3  17      343.79      334.01     11.68 o 
   2   3  17        6.63        2.15      4.78 o 
   3   3  17       72.75       83.64      7.92 o 
   4   3  17        3.04        5.06      5.77 o 
   5   3  17      504.33      504.20     13.36 o 
   6   3  17      318.06      340.14     13.10 o 
   7   3  17     1236.94     1296.55     22.55 o 
   8   3  17     1534.74     1451.58     27.39 o 
   9   3  17       18.13       13.72     10.43 o 
  10   3  17      179.03      192.22     15.37 o 
  11   3  17      274.51      304.31     18.04 o 
  12   3  17       36.76       48.40     12.37 o 
  13   3  17        6.56       -4.56     11.43 o 
  14   3  17       62.92       53.33     13.88 o 
  15   3  17        6.03       14.10     14.60 o 
   0   4  17     1169.71     1202.42     26.43 o 
   1   4  17      300.92      301.06     12.15 o 
   2   4  17      289.73      284.12     17.57 o 
   3   4  17      261.48      290.85     13.90 o 
   4   4  17      310.81      301.56     13.09 o 
   5   4  17      273.16      290.17     12.58 o 
   6   4  17       23.26       33.02      9.34 o 
   7   4  17      743.28      691.78     19.72 o 
   8   4  17      141.39      146.26     13.23 o 
   9   4  17       34.73       15.74     10.20 o 
  10   4  17      211.91      213.02     17.43 o 
  11   4  17        6.22      -11.51     10.11 o 
  12   4  17       35.70       34.93     12.66 o 
  13   4  17       99.30      127.66     17.95 o 
  14   4  17      102.06       97.01     17.04 o 
   1   5  17      581.69      562.44     16.37 o 
   2   5  17      399.57      407.93     14.24 o 
   3   5  17     1307.24     1421.15     24.66 o 
   4   5  17       28.05       33.59      9.55 o 
   5   5  17      400.69      400.52     17.22 o 
   6   5  17      684.44      680.86     20.39 o 
   7   5  17       51.53       42.00     10.74 o 
   8   5  17        2.20        4.07     10.10 o 
   9   5  17       70.25       82.21     12.65 o 
  10   5  17       58.02       57.04     12.68 o 
  11   5  17       68.31       63.25     13.57 o 
  12   5  17       13.64       30.16     13.50 o 
  13   5  17        1.93       -0.61     13.37 o 
   0   6  17      841.04      846.65     29.68 o 
   1   6  17      365.21      347.75     15.53 o 
   2   6  17       25.44       34.56     11.22 o 
   3   6  17      463.95      487.88     18.68 o 
   4   6  17      298.93      284.60     15.89 o 
   5   6  17       63.98       36.69     10.39 o 
   6   6  17       35.93       45.14     11.38 o 
   7   6  17      141.32      123.47     13.77 o 
   8   6  17       28.34       31.96     11.36 o 
   9   6  17       43.38       53.37     13.58 o 
  10   6  17       15.37       28.69     13.19 o 
  11   6  17        0.01       -8.62     12.81 o 
  12   6  17        4.87       -1.49     13.71 o 
   1   7  17      127.04      127.46     13.27 o 
   2   7  17      159.21      185.94     17.28 o 
   3   7  17      274.70      262.56     21.08 o 
   4   7  17      432.36      444.84     21.93 o 
   5   7  17       70.00       79.29     13.07 o 
   6   7  17       40.41       32.43     12.01 o 
   7   7  17       38.24       27.79     11.96 o 
   8   7  17       13.32        9.49     13.35 o 
   9   7  17        4.14      -12.68     12.76 o 
  10   7  17        9.03        9.10     13.91 o 
   0   8  17        1.05        2.73     29.65 o 
   1   8  17        0.17        3.36     11.44 o 
   2   8  17        0.13       15.37     12.09 o 
   3   8  17       34.75       45.70     13.91 o 
   4   8  17        0.02      -18.13     12.09 o 
   5   8  17       10.22       11.91     13.54 o 
   6   8  17      147.45      186.15     25.16 o 
   7   8  17        4.56      -17.57     16.30 o 
   8   8  17      137.47      135.72     21.79 o 
   1   9  17       14.56       -0.52     14.43 o 
   2   9  17        4.62      -15.28     13.61 o 
   3   9  17        1.62        8.41     14.05 o 
   0   0  18     4387.01     4785.03     88.59 o 
   1   0  18       22.71       16.30      6.43 o 
   2   0  18     4255.85     4315.40     52.70 o 
   3   0  18     1020.46     1108.39     32.61 o 
   4   0  18      727.41      697.45     17.83 o 
   5   0  18       80.81       83.12      9.46 o 
   6   0  18     1475.58     1522.08     30.16 o 
   7   0  18       53.89       34.55      9.30 o 
   8   0  18       72.59       65.80     11.07 o 
   9   0  18      291.57      235.91     15.60 o 
  10   0  18     1068.44     1090.77     30.54 o 
  11   0  18       82.58       88.79     30.67 o 
  12   0  18      794.44      789.14     36.96 o 
  13   0  18       19.65        6.60     17.79 o 
  14   0  18        0.20       -2.86     20.94 o 
  15   0  18       30.07       72.36     49.73 o 
  16   0  18        4.78       -4.61     45.26 o 
   1   1  18       94.24      101.88      6.44 o 
   2   1  18      378.32      367.50     10.90 o 
   3   1  18      177.07      219.80     10.66 o 
   4   1  18        2.41        0.33      5.12 o 
   5   1  18        0.12       -2.82      6.34 o 
   6   1  18       95.57       85.35      9.02 o 
   7   1  18       36.58       31.03      6.47 o 
   8   1  18      744.97      708.85     16.56 o 
   9   1  18      216.62      190.95     11.39 o 
  10   1  18      200.63      213.62     14.40 o 
  11   1  18       47.90       30.12     10.82 o 
  12   1  18       29.38       32.11     11.82 o 
  13   1  18        0.83       -1.29     12.88 o 
  14   1  18       22.71       43.98     14.95 o 
  15   1  18      139.51      136.09     19.83 o 
   0   2  18     1283.99     1289.51    123.01 o 
   1   2  18       63.47       60.27      6.01 o 
   2   2  18       16.50       20.84      5.28 o 
   3   2  18      276.64      291.87     10.22 o 
   4   2  18        3.82        1.29      5.08 o 
   5   2  18        9.56        7.98      6.24 o 
   6   2  18     1547.24     1604.73     28.44 o 
   7   2  18        0.57       -3.90      6.87 o 
   8   2  18        5.27      -10.35      7.30 o 
   9   2  18        4.90        8.31      9.53 o 
  10   2  18       20.79       29.69     11.08 o 
  11   2  18        0.43      -15.85     10.56 o 
  12   2  18       19.70       21.20     11.89 o 
  13   2  18      121.62      129.13     15.28 o 
  14   2  18        8.35       -0.61     11.83 o 
  15   2  18        5.38       -3.02     14.55 o 
   1   3  18        8.63        2.93      5.87 o 
   2   3  18       89.22       97.61      8.85 o 
   3   3  18      369.11      353.11     13.83 o 
   4   3  18       59.55       56.06      7.64 o 
   5   3  18       51.81       57.18      8.23 o 
   6   3  18     1009.32      903.78     18.65 o 
   7   3  18        3.66       -3.30      8.31 o 
   8   3  18       75.77       95.06     11.28 o 
   9   3  18       12.80       25.86     10.74 o 
  10   3  18      395.94      397.55     19.61 o 
  11   3  18      120.43      115.04     14.07 o 
  12   3  18        0.03       20.93     11.46 o 
  13   3  18      120.94      136.33     15.70 o 
  14   3  18      204.33      216.55     18.38 o 
  15   3  18       64.40       65.43     17.49 o 
   0   4  18       14.76        9.71     10.22 o 
   1   4  18      353.39      334.05     15.68 o 
   2   4  18      860.88      792.90     38.23 o 
   3   4  18       78.60       83.81      9.24 o 
   4   4  18       27.20       28.69      8.98 o 
   5   4  18      392.77      398.48     17.11 o 
   6   4  18        0.29        9.34      8.75 o 
   7   4  18       36.29       26.11      9.95 o 
   8   4  18        9.53       -1.34      9.42 o 
   9   4  18      184.44      177.96     14.84 o 
  10   4  18      116.31      151.70     20.41 o 
  11   4  18       26.25        3.02     10.90 o 
  12   4  18       64.23       69.51     13.65 o 
  13   4  18        0.58       -4.73     12.00 o 
  14   4  18        0.69       -3.68     13.52 o 
   1   5  18      901.97      846.56     20.25 o 
   2   5  18      623.52      607.71     23.84 o 
   3   5  18      217.32      271.98     13.11 o 
   4   5  18      292.33      335.16     15.92 o 
   5   5  18       35.45       33.06      9.93 o 
   6   5  18       61.59       46.47     10.48 o 
   7   5  18        2.58        3.16      9.58 o 
   8   5  18        7.84       11.55      9.95 o 
   9   5  18       16.82       11.53     10.84 o 
  10   5  18        1.19        8.62     11.12 o 
  11   5  18        0.30       -3.35     11.24 o 
  12   5  18       12.44       21.85     14.03 o 
  13   5  18       46.66       63.78     16.18 o 
   0   6  18       12.23        7.86     12.48 o 
   1   6  18      149.96      175.77     18.48 o 
   2   6  18      199.44      204.04     15.83 o 
   3   6  18        0.63        2.04     10.50 o 
   4   6  18      425.81      456.46     27.24 o 
   5   6  18        1.15       -9.61     10.40 o 
   6   6  18      140.44      132.84     13.60 o 
   7   6  18       40.12       32.21     13.58 o 
   8   6  18       27.58       26.62     11.32 o 
   9   6  18       27.20        4.87     16.08 o 
  10   6  18        7.69        3.11     13.19 o 
  11   6  18        3.44        0.08     13.86 o 
  12   6  18       43.78       37.18     16.73 o 
   1   7  18       57.34       63.25     11.80 o 
   2   7  18       42.07       49.84     11.78 o 
   3   7  18        3.50       11.13     11.35 o 
   4   7  18       25.98       21.53     11.86 o 
   5   7  18      112.12      131.52     24.21 o 
   6   7  18       23.46       25.53     16.30 o 
   7   7  18       66.83       57.91     14.97 o 
   8   7  18        8.18        8.98     13.14 o 
   9   7  18        0.11      -10.11     12.74 o 
  10   7  18        5.47      -14.01     13.88 o 
   0   8  18      122.45      116.74     21.69 o 
   1   8  18        2.59       -0.09     11.71 o 
   2   8  18       31.14       41.52     13.34 o 
   3   8  18       39.22       64.97     17.08 o 
   4   8  18      102.79      129.61     16.25 o 
   5   8  18       22.80       37.90     15.11 o 
   6   8  18      198.04      180.74     27.82 o 
   7   8  18        5.36      -20.64     16.12 o 
   1   9  18        5.25       11.10     14.69 o 
   2   9  18        1.16       -4.73     14.26 o 
   1   1  19     1742.15     1713.73     25.39 o 
   2   1  19        4.98       -1.34      4.91 o 
   3   1  19      531.55      551.89     14.64 o 
   4   1  19       46.53       66.74      9.61 o 
   5   1  19       82.47      116.11      9.29 o 
   6   1  19      235.25      244.01     13.74 o 
   7   1  19       58.97       68.66      8.32 o 
   8   1  19      177.16      202.85     11.30 o 
   9   1  19       94.19       95.85      9.94 o 
  10   1  19       19.55       20.81      9.84 o 
  11   1  19      155.56      187.52     22.04 o 
  12   1  19      103.47      125.30     16.76 o 
  13   1  19       10.55        4.18     13.74 o 
  14   1  19        3.78       -0.14     15.77 o 
  15   1  19       37.29        7.20     16.21 o 
   0   2  19      135.36       86.05     25.02 o 
   1   2  19      380.78      414.28     11.71 o 
   2   2  19      439.61      429.76     17.18 o 
   3   2  19       14.92       13.69      6.31 o 
   4   2  19       76.27       72.73      7.39 o 
   5   2  19      120.50      125.74      8.73 o 
   6   2  19      549.61      540.40     14.52 o 
   7   2  19      315.52      350.96     13.14 o 
   8   2  19       87.01       75.44     11.65 o 
   9   2  19      431.24      399.95     16.17 o 
  10   2  19      527.95      493.84     20.90 o 
  11   2  19      222.22      195.50     15.74 o 
  12   2  19      174.10      179.09     16.67 o 
  13   2  19        0.37       10.43     13.74 o 
  14   2  19        3.64       -9.54     13.86 o 
  15   2  19        3.80       -1.09     14.34 o 
   1   3  19      333.76      338.54     18.32 o 
   2   3  19       75.02       78.13      9.41 o 
   3   3  19        1.28       -5.23      5.05 o 
   4   3  19      318.91      282.01     12.10 o 
   5   3  19       76.66      104.53      9.33 o 
   6   3  19      624.27      672.93     16.86 o 
   7   3  19        8.57       13.99      9.11 o 
   8   3  19     1020.66      996.70     23.77 o 
   9   3  19      104.58       91.54     12.74 o 
  10   3  19       48.44       53.95     12.02 o 
  11   3  19       63.47       78.48     13.46 o 
  12   3  19       19.74       30.93     14.71 o 
  13   3  19       72.96       90.24     14.42 o 
  14   3  19       43.09       59.17     16.31 o 
   0   4  19      609.23      611.22     24.41 o 
   1   4  19      620.34      631.75     16.93 o 
   2   4  19        0.59        9.62      8.80 o 
   3   4  19       94.88       99.29      9.53 o 
   4   4  19      596.24      613.64     16.85 o 
   5   4  19      762.96      751.09     20.32 o 
   6   4  19        4.01       -7.46      8.64 o 
   7   4  19      287.16      275.77     15.32 o 
   8   4  19      360.34      379.61     17.64 o 
   9   4  19      109.46      126.10     13.56 o 
  10   4  19       18.46       31.96     16.34 o 
  11   4  19        4.75        0.00     12.58 o 
  12   4  19       29.81       36.42     17.06 o 
  13   4  19        0.73        2.77     12.44 o 
  14   4  19        0.61      -11.92     14.29 o 
   1   5  19      889.31      891.18     20.74 o 
   2   5  19      431.38      462.47     19.52 o 
   3   5  19      795.04      756.29     23.39 o 
   4   5  19      310.11      318.75     18.11 o 
   5   5  19      180.49      200.59     13.63 o 
   6   5  19       52.46       45.78     10.25 o 
   7   5  19      478.94      513.74     20.05 o 
   8   5  19        0.01        4.44     10.38 o 
   9   5  19        0.02       10.40     12.49 o 
  10   5  19      314.51      334.99     20.06 o 
  11   5  19        1.10       -3.74     11.70 o 
  12   5  19       53.22       59.72     16.28 o 
  13   5  19        0.21       -1.97     14.00 o 
   0   6  19      433.80      424.46     24.67 o 
   1   6  19       52.90       34.47     10.82 o 
   2   6  19      226.46      207.02     13.93 o 
   3   6  19      108.87      136.04     14.36 o 
   4   6  19        2.39       10.40     11.09 o 
   5   6  19        7.71        5.93     11.03 o 
   6   6  19       23.54       23.27     11.79 o 
   7   6  19      315.97      274.07     18.05 o 
   8   6  19        6.50      -11.94     10.66 o 
   9   6  19       93.73      103.45     14.43 o 
  10   6  19        0.00        4.27     13.02 o 
  11   6  19        0.38        8.93     13.51 o 
   1   7  19       78.70       38.45     12.88 o 
   2   7  19      129.10      110.16     12.61 o 
   3   7  19      187.52      200.06     16.02 o 
   4   7  19       24.12        9.15     12.02 o 
   5   7  19      204.05      242.91     20.26 o 
   6   7  19        1.26       10.35     13.42 o 
   7   7  19       65.12       58.78     15.62 o 
   8   7  19        8.01      -14.82     15.04 o 
   9   7  19        0.74       -2.25     16.29 o 
   0   8  19      101.69       79.51     20.32 o 
   1   8  19        1.79       -7.69     12.45 o 
   2   8  19       35.70       60.22     12.90 o 
   3   8  19       58.05       99.87     15.85 o 
   4   8  19       47.82       41.48     14.28 o 
   5   8  19       13.59        9.26     14.44 o 
   6   8  19        0.08       -0.83     16.45 o 
   0   0  20      221.00      235.20     19.00 o 
   1   0  20     1182.05     1269.76     22.53 o 
   2   0  20       26.40       36.04     10.48 o 
   3   0  20        8.92       -4.37      8.68 o 
   4   0  20      177.83      194.16     17.35 o 
   5   0  20     2259.93     2193.67     47.97 o 
   6   0  20       88.32       86.80     30.81 o 
   7   0  20     1721.45     1819.69     40.31 o 
   8   0  20      108.40       95.50     15.59 o 
   9   0  20     1010.45      971.82     31.19 o 
  10   0  20       71.28       45.54     17.64 o 
  11   0  20      934.78      898.18     65.91 o 
  12   0  20      431.38      350.37     29.16 o 
  13   0  20        4.42        5.88     18.15 o 
  14   0  20       10.41       52.52     42.46 o 
  15   0  20        4.59       -5.03     21.33 o 
   1   1  20      400.89      381.69     12.50 o 
   2   1  20        0.09       -3.67      5.47 o 
   3   1  20       11.05        0.19      6.29 o 
   4   1  20      312.43      321.48     11.70 o 
   5   1  20      409.42      434.85     14.44 o 
   6   1  20        4.89        9.74      7.82 o 
   7   1  20      585.86      641.28     15.68 o 
   8   1  20       86.74       94.31     10.75 o 
   9   1  20      239.32      248.75     14.04 o 
  10   1  20       96.05      120.17     14.33 o 
  11   1  20        1.15        7.78     11.76 o 
  12   1  20       38.77       39.90     14.12 o 
  13   1  20       30.09        3.32     13.45 o 
  14   1  20       86.50       68.24     16.91 o 
  15   1  20       43.57       58.08     18.56 o 
   0   2  20      393.29      424.43     25.45 o 
   1   2  20      421.52      380.86     15.18 o 
   2   2  20       48.63       30.83      5.16 o 
   3   2  20      318.39      271.22     10.88 o 
   4   2  20      324.66      331.86     11.70 o 
   5   2  20      145.15      147.18      9.46 o 
   6   2  20      171.59      193.33     10.54 o 
   7   2  20     1511.06     1461.37     28.87 o 
   8   2  20      781.82      722.90     16.97 o 
   9   2  20      455.00      408.58     20.31 o 
  10   2  20        4.22       -5.34     10.31 o 
  11   2  20      123.02      101.55     15.83 o 
  12   2  20       61.57       61.96     14.69 o 
  13   2  20       68.79       41.51     15.02 o 
  14   2  20        0.44        4.96     13.98 o 
   1   3  20       71.43       58.25      9.44 o 
   2   3  20     1346.41     1271.42     24.15 o 
   3   3  20      596.78      568.34     17.62 o 
   4   3  20       19.33       21.59      7.56 o 
   5   3  20      101.63       94.92      9.50 o 
   6   3  20       21.82       19.70      8.31 o 
   7   3  20      452.32      440.00     17.96 o 
   8   3  20       51.36       43.22     10.38 o 
   9   3  20        0.92       -7.56      9.71 o 
  10   3  20       43.48       42.91     16.41 o 
  11   3  20       16.60        1.09     10.89 o 
  12   3  20       30.11       24.59     12.47 o 
  13   3  20       11.51       -2.18     13.06 o 
  14   3  20       12.31       30.50     15.17 o 
   0   4  20     1049.34      972.02     33.06 o 
   1   4  20      124.58      150.55     12.09 o 
   2   4  20      262.46      279.10     14.60 o 
   3   4  20      731.40      718.70     19.82 o 
   4   4  20      799.53      858.65     21.55 o 
   5   4  20     1180.24     1170.48     24.54 o 
   6   4  20       21.71       13.90      9.46 o 
   7   4  20      932.40      886.65     22.45 o 
   8   4  20       10.92       32.01     10.23 o 
   9   4  20      178.73      177.83     15.15 o 
  10   4  20       49.29       51.67     12.82 o 
  11   4  20        6.44        8.96     11.66 o 
  12   4  20        0.67        3.17     12.02 o 
  13   4  20        6.33       28.31     13.59 o 
   1   5  20      197.56      214.61     13.50 o 
   2   5  20      199.93      206.12     18.79 o 
   3   5  20      126.49      130.21     13.93 o 
   4   5  20      396.38      429.44     20.70 o 
   5   5  20      107.29      132.42     14.29 o 
   6   5  20       28.06       51.72     12.20 o 
   7   5  20        1.41      -13.66      9.11 o 
   8   5  20      217.39      216.61     16.59 o 
   9   5  20        2.18        6.79     13.24 o 
  10   5  20        8.21        9.85     11.77 o 
  11   5  20       52.24       54.94     13.84 o 
  12   5  20       97.82      101.88     17.44 o 
   0   6  20      442.76      452.66     25.30 o 
   1   6  20      136.66      109.93     12.57 o 
   2   6  20       17.78        2.81     12.48 o 
   3   6  20      274.08      271.58     19.82 o 
   4   6  20        5.01        0.06     12.42 o 
   5   6  20        4.24       -7.86     11.26 o 
   6   6  20       21.67       43.27     13.09 o 
   7   6  20        6.93        6.50     14.10 o 
   8   6  20       45.50       26.31     14.30 o 
   9   6  20        0.46       -0.01     13.41 o 
  10   6  20        1.60       23.58     13.87 o 
  11   6  20       19.60       42.98     15.41 o 
   1   7  20        0.41       10.46     11.17 o 
   2   7  20      149.21      155.90     14.91 o 
   3   7  20       11.09       17.96     11.65 o 
   4   7  20       46.37       39.81     13.22 o 
   5   7  20       62.03       59.26     14.03 o 
   6   7  20        4.71       22.06     14.11 o 
   7   7  20       19.22        2.36     14.27 o 
   8   7  20       52.95       20.13     14.59 o 
   9   7  20        0.59       -8.22     16.21 o 
   0   8  20       41.50       21.75     22.79 o 
   1   8  20      193.93      190.17     18.26 o 
   2   8  20      390.25      374.97     20.95 o 
   3   8  20      460.33      451.49     29.82 o 
   4   8  20        3.53        3.24     14.32 o 
   5   8  20       57.56       61.42     16.61 o 
   6   8  20        3.91        0.88     17.09 o 
   1   1  21       11.67       12.23      6.00 o 
   2   1  21      334.91      351.92     14.62 o 
   3   1  21     1904.02     1875.66     27.62 o 
   4   1  21      858.33      872.82     17.09 o 
   5   1  21      641.42      676.48     19.52 o 
   6   1  21       95.73      100.59     10.36 o 
   7   1  21      438.07      401.39     15.83 o 
   8   1  21      424.25      414.38     16.59 o 
   9   1  21      447.14      421.78     21.22 o 
  10   1  21      131.28      126.00     14.68 o 
  11   1  21       72.57       78.61     14.18 o 
  12   1  21        4.88       -5.37     11.96 o 
  13   1  21      119.57      126.47     17.86 o 
  14   1  21        3.46        8.62     14.10 o 
   0   2  21      371.50      366.01     26.20 o 
   1   2  21      141.36      145.51     10.62 o 
   2   2  21        0.18        2.04      5.97 o 
   3   2  21       24.25       21.32      7.52 o 
   4   2  21       13.35       18.49      6.85 o 
   5   2  21     1553.91     1463.11     22.12 o 
   6   2  21       48.69       37.32      8.18 o 
   7   2  21        8.22       12.18      7.88 o 
   8   2  21      238.21      233.57     14.24 o 
   9   2  21       94.67       62.64     12.38 o 
  10   2  21        6.68       -6.89     11.81 o 
  11   2  21       55.21       41.48     14.34 o 
  12   2  21      101.88       82.26     17.81 o 
  13   2  21        1.62       15.66     13.85 o 
  14   2  21        3.63       -9.10     13.87 o 
   1   3  21      571.04      522.68     16.89 o 
   2   3  21      134.07      113.43     11.10 o 
   3   3  21      737.54      761.26     24.23 o 
   4   3  21        9.93       25.54      9.44 o 
   5   3  21      277.84      271.67     13.30 o 
   6   3  21      121.52      124.24     10.60 o 
   7   3  21       19.95       23.20      9.47 o 
   8   3  21      254.91      229.04     14.86 o 
   9   3  21        6.32        4.93      9.57 o 
  10   3  21       57.40       64.99     12.82 o 
  11   3  21        0.16      -12.02     12.23 o 
  12   3  21       11.32        3.35     13.63 o 
  13   3  21        0.82       -6.88     13.19 o 
  14   3  21        0.06      -17.91     14.01 o 
   0   4  21       24.26       13.09     13.39 o 
   1   4  21      116.56      113.00     11.83 o 
   2   4  21       17.89       11.28      9.64 o 
   3   4  21      310.62      295.82     27.09 o 
   4   4  21      482.44      490.58     18.49 o 
   5   4  21       83.43      108.90     13.33 o 
   6   4  21      195.00      208.62     16.10 o 
   7   4  21       14.53       25.52      9.65 o 
   8   4  21       45.54       41.52     10.71 o 
   9   4  21        0.47       -7.67     10.46 o 
  10   4  21       96.80       73.73     13.50 o 
  11   4  21        4.06       12.96     11.66 o 
  12   4  21       15.06       17.23     16.38 o 
  13   4  21        4.51       -6.17     14.10 o 
   1   5  21      822.03      848.03     19.98 o 
   2   5  21      292.02      278.37     15.52 o 
   3   5  21       44.19       34.22     12.39 o 
   4   5  21        1.52        1.02     10.43 o 
   5   5  21      131.55      133.83     14.43 o 
   6   5  21      149.55      124.45     16.57 o 
   7   5  21        0.28        8.28     11.78 o 
   8   5  21        5.38       -8.99     12.77 o 
   9   5  21       12.13       16.87     14.21 o 
  10   5  21       16.88       20.37     12.27 o 
  11   5  21        9.57       26.48     13.10 o 
  12   5  21        0.49       -9.87     13.74 o 
   0   6  21      357.05      300.35     23.06 o 
   1   6  21      105.91      136.82     13.50 o 
   2   6  21       16.11       16.10     10.63 o 
   3   6  21       64.91       50.61     12.46 o 
   4   6  21      381.80      366.06     20.67 o 
   5   6  21       81.60       95.00     14.41 o 
   6   6  21      206.52      202.24     17.40 o 
   7   6  21        0.98        8.16     13.02 o 
   8   6  21       24.57       34.43     19.58 o 
   9   6  21       16.55       31.50     17.30 o 
  10   6  21        6.88        2.02     15.33 o 
   1   7  21      417.18      380.23     22.05 o 
   2   7  21      652.05      599.26     24.11 o 
   3   7  21      240.72      275.80     18.48 o 
   4   7  21      216.25      265.31     24.49 o 
   5   7  21        0.11        3.01     12.43 o 
   6   7  21       35.67       38.32     15.01 o 
   7   7  21       25.18       26.59     15.03 o 
   8   7  21        9.44      -15.78     14.30 o 
   0   8  21        0.00        7.32     18.35 o 
   1   8  21        3.11       -6.80     13.91 o 
   2   8  21       20.15       43.79     14.51 o 
   3   8  21        0.06       14.31     13.50 o 
   4   8  21       96.99      105.58     18.42 o 
   5   8  21        8.74       23.99     15.69 o 
   0   0  22      498.59      567.67     45.82 o 
   1   0  22      702.48      799.41     31.37 o 
   2   0  22      981.83      947.89     25.30 o 
   3   0  22       18.71       29.38     11.60 o 
   4   0  22     1019.38      980.18     27.98 o 
   5   0  22      215.24      242.78     23.39 o 
   6   0  22     1716.12     1727.75     39.04 o 
   7   0  22       87.23       92.02     14.95 o 
   8   0  22      332.64      372.36     24.19 o 
   9   0  22        9.20       14.44     13.94 o 
  10   0  22        3.55       10.17     13.97 o 
  11   0  22       14.81       -5.26     17.20 o 
  12   0  22       28.73       31.08     18.55 o 
  13   0  22        2.48       27.51     19.27 o 
  14   0  22      118.31      163.64     29.53 o 
   1   1  22        6.72       27.08      6.90 o 
   2   1  22       65.39       68.13      9.78 o 
   3   1  22        0.15        2.40      6.05 o 
   4   1  22      547.74      545.22     16.05 o 
   5   1  22     1150.88     1050.58     20.92 o 
   6   1  22      276.92      302.29     17.05 o 
   7   1  22      217.79      197.39     12.65 o 
   8   1  22       10.49       15.87      9.13 o 
   9   1  22       50.26       41.79     10.35 o 
  10   1  22       54.08       43.54     11.53 o 
  11   1  22        5.69       24.48     12.98 o 
  12   1  22        6.48       18.38     14.22 o 
  13   1  22       25.36       26.78     20.45 o 
  14   1  22        7.82       15.32     14.54 o 
   0   2  22      233.18      254.20     18.04 o 
   1   2  22       60.96       61.63      9.00 o 
   2   2  22      247.29      234.19     11.52 o 
   3   2  22       17.23       13.52      9.86 o 
   4   2  22      113.82      132.68     14.09 o 
   5   2  22      529.70      534.01     14.91 o 
   6   2  22       49.18       52.99      9.97 o 
   7   2  22      145.50      130.35     15.68 o 
   8   2  22       28.35       13.76     11.00 o 
   9   2  22       12.94       22.37     12.16 o 
  10   2  22        5.48       10.22     12.27 o 
  11   2  22      168.02      158.49     17.85 o 
  12   2  22       15.94       31.18     14.90 o 
  13   2  22       17.90       17.79     15.84 o 
  14   2  22        0.25       -7.67     14.10 o 
   1   3  22      565.26      548.27     18.05 o 
   2   3  22      892.06      925.85     21.43 o 
   3   3  22       84.64       48.14     13.75 o 
   4   3  22      301.76      299.56     15.07 o 
   5   3  22      176.60      187.53     14.39 o 
   6   3  22      719.18      677.92     26.90 o 
   7   3  22     1151.50     1123.48     24.88 o 
   8   3  22      519.75      529.31     23.05 o 
   9   3  22       28.05       15.93     11.78 o 
  10   3  22       12.15        2.12     12.23 o 
  11   3  22       68.76       36.97     14.21 o 
  12   3  22        2.67      -17.41     12.69 o 
  13   3  22       12.36       29.53     18.39 o 
   0   4  22     1668.62     1592.95     34.42 o 
   1   4  22       30.74       34.50     10.45 o 
   2   4  22      101.84      115.00     13.42 o 
   3   4  22      684.67      717.54     20.58 o 
   4   4  22       24.80       16.04     10.81 o 
   5   4  22      306.35      279.42     17.74 o 
   6   4  22      237.27      256.83     17.46 o 
   7   4  22      214.32      223.40     25.79 o 
   8   4  22       92.48       89.43     14.09 o 
   9   4  22       43.67       48.88     15.13 o 
  10   4  22        0.86       -0.12     11.37 o 
  11   4  22        1.08       -0.40     13.50 o 
  12   4  22        1.49      -27.04     18.03 o 
   1   5  22       21.15       26.90      9.88 o 
   2   5  22      764.76      796.72     24.56 o 
   3   5  22      339.43      329.00     19.06 o 
   4   5  22      333.66      300.06     18.27 o 
   5   5  22        9.91       19.79     11.68 o 
   6   5  22        5.73        9.22     11.89 o 
   7   5  22        5.29       -1.90     11.87 o 
   8   5  22       13.62       13.71     15.66 o 
   9   5  22        6.40        1.17     14.06 o 
  10   5  22      138.41      169.17     20.05 o 
  11   5  22        0.00        6.58     15.39 o 
   0   6  22       32.67       33.04     24.91 o 
   1   6  22       48.70       29.59     10.63 o 
   2   6  22      144.35      141.41     14.27 o 
   3   6  22       46.08       52.29     13.14 o 
   4   6  22       47.77       55.88     13.48 o 
   5   6  22        0.03       -8.81     11.66 o 
   6   6  22       52.02       42.89     15.51 o 
   7   6  22      160.25      152.81     16.73 o 
   8   6  22        0.40      -21.49     14.44 o 
   9   6  22      107.42       74.14     17.28 o 
  10   6  22       25.66       25.58     15.91 o 
   1   7  22       21.20        4.32     12.51 o 
   2   7  22        0.00        4.26     15.91 o 
   3   7  22       30.37       33.97     12.61 o 
   4   7  22       20.46       33.19     13.43 o 
   5   7  22       26.71       22.54     13.55 o 
   6   7  22        1.93       13.32     14.58 o 
   7   7  22        4.53       12.70     14.92 o 
   0   8  22       23.06       30.91     19.91 o 
   1   8  22        9.65       35.91     14.03 o 
   2   8  22       26.20       37.74     14.23 o 
   3   8  22       40.87       35.17     14.75 o 
   1   1  23      402.12      397.67     18.57 o 
   2   1  23      297.81      277.39     14.37 o 
   3   1  23        7.14        5.78      8.96 o 
   4   1  23       57.34       43.18     10.02 o 
   5   1  23       32.67       38.27     10.56 o 
   6   1  23       40.32       40.04      9.31 o 
   7   1  23       26.78       20.23      9.28 o 
   8   1  23      635.53      651.00     19.78 o 
   9   1  23      247.12      260.30     14.93 o 
  10   1  23      507.54      530.08     21.59 o 
  11   1  23        2.35        2.87     13.81 o 
  12   1  23       36.58       40.31     14.89 o 
  13   1  23       25.46       10.16     17.33 o 
  14   1  23        4.08       -4.20     15.73 o 
   0   2  23      939.23      955.91     25.34 o 
   1   2  23      235.21      264.49     12.99 o 
   2   2  23      407.37      409.69     16.76 o 
   3   2  23       96.36       86.90      9.51 o 
   4   2  23      195.30      195.65     15.09 o 
   5   2  23       14.54       19.10     10.65 o 
   6   2  23      441.13      389.03     19.03 o 
   7   2  23      260.55      269.42     14.88 o 
   8   2  23        9.08        7.98     11.49 o 
   9   2  23        4.18        2.95     10.93 o 
  10   2  23      150.62      166.17     16.62 o 
  11   2  23       10.09       27.27     14.20 o 
  12   2  23        5.93      -11.52     13.40 o 
  13   2  23        7.49       21.09     14.26 o 
   1   3  23      102.34      108.30     11.75 o 
   2   3  23        6.09        2.83     10.01 o 
   3   3  23      549.56      555.68     18.80 o 
   4   3  23     1114.17     1118.07     24.22 o 
   5   3  23        1.28        2.73      9.29 o 
   6   3  23      731.64      703.56     37.83 o 
   7   3  23        2.35       -1.52     12.47 o 
   8   3  23       74.46       63.57     14.96 o 
   9   3  23        0.05       -1.20     11.09 o 
  10   3  23      134.73       94.39     16.26 o 
  11   3  23       49.93       39.36     16.40 o 
  12   3  23       13.57       -0.68     13.41 o 
  13   3  23       54.98       56.05     16.44 o 
   0   4  23     1871.96     1939.81     45.26 o 
   1   4  23      734.49      713.01     19.85 o 
   2   4  23       32.89       19.76     12.13 o 
   3   4  23      296.76      321.07     16.50 o 
   4   4  23      303.61      296.63     17.74 o 
   5   4  23        6.66       18.57     11.51 o 
   6   4  23       89.36       78.29     13.74 o 
   7   4  23      183.88      178.16     16.23 o 
   8   4  23       87.98       93.49     14.20 o 
   9   4  23       44.35       31.03     14.62 o 
  10   4  23       40.29       38.02     18.56 o 
  11   4  23        0.29       17.43     17.55 o 
  12   4  23        0.05      -15.75     17.38 o 
   1   5  23       87.87       69.41     11.01 o 
   2   5  23       32.09       17.03     11.56 o 
   3   5  23      211.67      212.58     21.07 o 
   4   5  23       15.52       19.27     11.93 o 
   5   5  23      102.65      131.68     15.07 o 
   6   5  23        1.15        4.51     11.84 o 
   7   5  23      113.63       72.06     14.52 o 
   8   5  23      344.75      355.66     21.44 o 
   9   5  23        3.22       -5.99     14.46 o 
  10   5  23       27.10       30.28     17.99 o 
  11   5  23       35.08       71.07     40.16 o 
   0   6  23      263.80      257.38     25.70 o 
   1   6  23       21.87       14.71     10.53 o 
   2   6  23      111.48      109.72     18.06 o 
   3   6  23       62.95       56.11     13.60 o 
   4   6  23       39.60       46.45     13.05 o 
   5   6  23       25.80       21.95     15.41 o 
   6   6  23       30.17       21.48     13.08 o 
   7   6  23       18.64       14.48     13.37 o 
   8   6  23        7.55       12.78     14.78 o 
   9   6  23       29.22       36.25     16.67 o 
   1   7  23       51.17       60.59     16.20 o 
   2   7  23        0.21      -13.61     12.60 o 
   3   7  23        6.26        7.63     11.66 o 
   4   7  23        0.97       17.94     13.12 o 
   5   7  23      106.04      152.86     17.29 o 
   6   7  23       45.88       62.74     16.94 o 
   0   8  23       38.75       53.70     21.11 o 
   0   0  24       43.32       50.33     20.84 o 
   1   0  24      404.13      500.50     32.37 o 
   2   0  24      659.53      674.77     30.91 o 
   3   0  24       35.88       13.89     15.26 o 
   4   0  24      520.31      521.58     30.47 o 
   5   0  24      482.53      562.02     25.35 o 
   6   0  24       41.57       30.10     20.00 o 
   7   0  24     1048.15      981.54     49.36 o 
   8   0  24       13.53       21.01     18.39 o 
   9   0  24      519.73      458.75     26.15 o 
  10   0  24      694.20      746.03     31.11 o 
  11   0  24       19.09       32.34     18.52 o 
  12   0  24      134.08      130.99     23.54 o 
  13   0  24        0.29      -31.63     21.09 o 
   1   1  24      193.26      206.30     15.54 o 
   2   1  24        8.03       10.65     10.69 o 
   3   1  24       13.63       -0.93      9.18 o 
   4   1  24      374.22      391.44     17.07 o 
   5   1  24       46.93       69.45     11.35 o 
   6   1  24      104.99       96.01     11.85 o 
   7   1  24        4.09       -1.00      8.99 o 
   8   1  24       81.72       81.89     11.14 o 
   9   1  24       45.33       63.27     12.93 o 
  10   1  24       27.75       18.18     12.58 o 
  11   1  24       28.69       -3.40     13.28 o 
  12   1  24       21.67       11.36     14.20 o 
  13   1  24       22.38        5.69     14.33 o 
   0   2  24        2.22        1.74     12.88 o 
   1   2  24        1.71        8.02      9.22 o 
   2   2  24      790.92      815.05     22.90 o 
   3   2  24       81.09       82.78     12.39 o 
   4   2  24      739.26      670.83     21.76 o 
   5   2  24       28.49       10.23     11.39 o 
   6   2  24       92.19       84.63     12.93 o 
   7   2  24        2.46        3.14     10.85 o 
   8   2  24      410.19      390.75     29.87 o 
   9   2  24       26.18       23.93     11.84 o 
  10   2  24        0.74        9.79     12.26 o 
  11   2  24       53.71       46.43     19.51 o 
  12   2  24        9.93      -11.46     13.78 o 
  13   2  24        4.99       15.45     15.21 o 
   1   3  24      708.40      683.70     20.13 o 
   2   3  24      271.60      308.40     20.01 o 
   3   3  24      833.22      809.21     21.13 o 
   4   3  24       29.93       11.02     11.13 o 
   5   3  24      159.99      158.16     15.07 o 
   6   3  24      152.08      171.12     17.24 o 
   7   3  24        0.28        0.74     12.38 o 
   8   3  24      210.66      229.63     19.77 o 
   9   3  24        5.58       20.85     15.72 o 
  10   3  24       24.34       15.25     16.96 o 
  11   3  24       15.08       54.36     18.39 o 
  12   3  24        4.63       -8.39     16.77 o 
   0   4  24     1066.09     1078.75     56.45 o 
   1   4  24       17.70       22.89     10.05 o 
   2   4  24      461.31      516.00     20.01 o 
   3   4  24       50.95       51.24     11.23 o 
   4   4  24       49.57       25.27     11.44 o 
   5   4  24      602.79      560.59     22.91 o 
   6   4  24       27.91       10.97     11.89 o 
   7   4  24      155.76      129.51     17.67 o 
   8   4  24        0.00        6.02     13.89 o 
   9   4  24      189.50      178.81     20.01 o 
  10   4  24        0.05        5.07     17.12 o 
  11   4  24        6.54      -12.91     29.70 o 
   1   5  24       24.24       26.76     10.64 o 
   2   5  24      505.99      479.87     22.11 o 
   3   5  24       35.59       28.85     12.18 o 
   4   5  24      562.90      585.09     24.44 o 
   5   5  24        0.52        1.06     11.73 o 
   6   5  24       64.57       57.23     13.87 o 
   7   5  24       25.62       47.38     13.85 o 
   8   5  24       18.05       26.25     15.53 o 
   9   5  24        9.45       -1.89     16.90 o 
  10   5  24      147.19      152.78     22.88 o 
   0   6  24       32.13       28.12     18.60 o 
   1   6  24        1.28        1.40     10.87 o 
   2   6  24      100.06      123.67     15.66 o 
   3   6  24       28.14       18.89     18.32 o 
   4   6  24      137.42      176.21     16.79 o 
   5   6  24        1.58        3.02     13.29 o 
   6   6  24       17.85       26.51     13.28 o 
   7   6  24        2.98      -11.42     12.34 o 
   8   6  24       10.17      -16.70     14.50 o 
   1   7  24       40.96       51.39     14.49 o 
   2   7  24       39.99       38.48     15.07 o 
   3   7  24      106.24      132.45     17.74 o 
   4   7  24        7.53        9.19     13.31 o 
   5   7  24        5.39        4.10     13.32 o 
   1   1  25       70.71       71.62     12.40 o 
   2   1  25      300.27      294.50     17.67 o 
   3   1  25      111.14      102.78     13.88 o 
   4   1  25      381.73      441.67     20.12 o 
   5   1  25     1561.54     1455.83     28.63 o 
   6   1  25       21.08        7.28     14.37 o 
   7   1  25      442.35      447.44     19.53 o 
   8   1  25        4.00        5.29     11.22 o 
   9   1  25        0.17       -7.46     11.39 o 
  10   1  25       20.49       31.46     12.95 o 
  11   1  25       72.96       58.92     15.65 o 
  12   1  25       33.21       38.26     15.06 o 
  13   1  25        6.36        7.85     14.42 o 
   0   2  25      651.71      684.29     35.11 o 
   1   2  25       57.42       43.30     13.78 o 
   2   2  25        4.20      -16.89     11.26 o 
   3   2  25      133.51      141.22     13.67 o 
   4   2  25       60.23       66.40     12.34 o 
   5   2  25        7.27       -2.69     11.01 o 
   6   2  25       22.79       20.81     11.37 o 
   7   2  25       22.98        4.71     14.39 o 
   8   2  25       24.49        7.34     13.42 o 
   9   2  25        8.76        7.33     15.25 o 
  10   2  25       79.03      101.75     17.65 o 
  11   2  25        2.26       23.12     17.56 o 
  12   2  25      112.41      151.32     32.42 o 
   1   3  25      378.56      353.84     18.69 o 
   2   3  25       53.25       52.49     12.04 o 
   3   3  25      509.75      468.52     21.20 o 
   4   3  25       49.82       53.99     12.62 o 
   5   3  25       25.78       37.67     15.23 o 
   6   3  25       58.27       42.63     14.51 o 
   7   3  25       88.59       94.83     16.06 o 
   8   3  25        2.73        7.55     13.71 o 
   9   3  25      185.43      163.25     19.63 o 
  10   3  25        1.53      -21.99     14.66 o 
  11   3  25       13.30      -19.09     16.41 o 
  12   3  25       35.76       43.20     18.91 o 
   0   4  25      998.76     1067.97     60.25 o 
   1   4  25        1.59        8.18      9.75 o 
   2   4  25       27.11       28.72     10.63 o 
   3   4  25       58.76       67.07     14.82 o 
   4   4  25       78.80      105.25     16.43 o 
   5   4  25      126.56       96.03     16.21 o 
   6   4  25       11.01       -0.21     13.28 o 
   7   4  25      215.34      228.32     21.87 o 
   8   4  25      106.64       89.02     17.21 o 
   9   4  25       98.28      103.62     18.47 o 
  10   4  25        0.44       -4.70     16.99 o 
  11   4  25       13.86       16.16     19.10 o 
   1   5  25      133.04      119.01     13.95 o 
   2   5  25        4.99       -0.77     10.81 o 
   3   5  25       22.64       38.09     12.67 o 
   4   5  25       15.98       12.64     11.94 o 
   5   5  25        6.16       15.24     12.62 o 
   6   5  25       72.38       92.73     17.29 o 
   7   5  25      195.64      230.12     21.57 o 
   8   5  25       51.92       76.48     17.37 o 
   9   5  25        0.05      -15.02     16.87 o 
   0   6  25        5.17        9.67     18.70 o 
   1   6  25       25.74       41.80     14.33 o 
   2   6  25       35.80       61.66     13.09 o 
   3   6  25      122.22      121.82     16.49 o 
   4   6  25       39.92       31.58     13.61 o 
   5   6  25        0.31       -0.47     12.43 o 
   6   6  25       11.38        7.72     13.13 o 
   7   6  25       16.63       -3.69     13.40 o 
   1   7  25       29.14       22.06     14.07 o 
   2   7  25        6.66       25.30     14.13 o 
   3   7  25      278.12      251.06     20.63 o 
   4   7  25        0.02       12.95     12.54 o 
   0   0  26      737.50      666.79     40.09 o 
   1   0  26        1.18      -22.39     14.93 o 
   2   0  26      167.39      179.53     32.57 o 
   3   0  26       16.75        0.23     15.64 o 
   4   0  26      775.05      770.91     34.70 o 
   5   0  26       47.92       38.13     17.74 o 
   6   0  26       25.78       35.92     17.41 o 
   7   0  26      232.32      243.11     25.25 o 
   8   0  26       11.41       12.82     17.13 o 
   9   0  26       73.14       83.84     17.74 o 
  10   0  26        0.30      -23.75     15.83 o 
  11   0  26       22.07       12.07     25.07 o 
  12   0  26       17.73       40.49     23.22 o 
   1   1  26       49.62       38.72     11.93 o 
   2   1  26       63.81       46.45     12.17 o 
   3   1  26       20.60        0.28     10.90 o 
   4   1  26      200.79      234.79     18.59 o 
   5   1  26      534.64      540.83     22.84 o 
   6   1  26      323.13      297.40     20.27 o 
   7   1  26        1.05       -1.94     13.49 o 
   8   1  26       19.13        3.88     19.74 o 
   9   1  26       67.22       64.13     15.30 o 
  10   1  26       97.90      115.10     17.78 o 
  11   1  26       37.33       27.67     17.18 o 
  12   1  26       94.77       94.84     30.48 o 
   0   2  26        4.68       32.38     17.15 o 
   1   2  26      153.11      166.90     26.41 o 
   2   2  26      336.17      321.64     20.36 o 
   3   2  26       55.72       40.72     13.35 o 
   4   2  26      263.78      257.49     19.41 o 
   5   2  26      178.56      176.71     19.51 o 
   6   2  26        2.87        6.17     14.74 o 
   7   2  26        4.14       -1.00     12.53 o 
   8   2  26        0.45      -18.54     12.36 o 
   9   2  26       40.53       42.90     18.48 o 
  10   2  26       61.22       52.76     16.29 o 
  11   2  26      123.11      161.09     22.78 o 
  12   2  26        4.28       -2.61     17.96 o 
   1   3  26     1547.45     1540.51     36.98 o 
   2   3  26     1178.80     1207.42     37.49 o 
   3   3  26        3.20        2.05     11.64 o 
   4   3  26      179.88      172.29     15.84 o 
   5   3  26      121.22      112.26     16.50 o 
   6   3  26        2.01       21.20     15.32 o 
   7   3  26       39.38       42.95     15.94 o 
   8   3  26        4.64       12.01     13.79 o 
   9   3  26        4.96       -3.11     23.38 o 
  10   3  26       54.30       50.86     17.10 o 
  11   3  26        8.31        3.24     21.13 o 
   0   4  26       14.95       19.07     14.59 o 
   1   4  26        0.91       -0.06     10.77 o 
   2   4  26        0.01       15.15     12.00 o 
   3   4  26      102.02      107.88     16.42 o 
   4   4  26       64.18       58.13     15.03 o 
   5   4  26       21.77       21.87     14.56 o 
   6   4  26       79.95       95.08     16.82 o 
   7   4  26        0.01       -6.23     17.70 o 
   8   4  26      195.99      143.74     19.41 o 
   9   4  26       41.19       16.07     15.97 o 
  10   4  26      125.59      171.25     23.30 o 
   1   5  26       18.94       18.67     10.77 o 
   2   5  26        1.55        0.17     11.09 o 
   3   5  26        0.36        0.93     11.76 o 
   4   5  26       10.07        6.87     16.55 o 
   5   5  26        0.67      -16.87     13.98 o 
   6   5  26       60.40       42.65     19.20 o 
   7   5  26        2.28       -1.48     15.18 o 
   8   5  26       12.46       13.12     16.01 o 
   0   6  26      107.07      117.80     23.75 o 
   1   6  26        2.06      -10.77     13.01 o 
   2   6  26       73.54       63.63     13.64 o 
   3   6  26       17.85       39.16     15.05 o 
   4   6  26       53.11       32.20     14.07 o 
   5   6  26      126.97      125.21     16.22 o 
   6   6  26       41.63       46.52     16.77 o 
   1   7  26       16.11      -14.92     16.74 o 
   2   7  26        1.48       40.27     14.59 o 
   1   1  27       10.57        4.52     11.51 o 
   2   1  27        0.98      -12.96     10.68 o 
   3   1  27      206.59      190.47     18.07 o 
   4   1  27     1203.42     1187.29     32.69 o 
   5   1  27       24.39       70.13     16.45 o 
   6   1  27      144.18      141.71     17.59 o 
   7   1  27        0.03      -19.37     12.91 o 
   8   1  27      125.21      138.20     24.36 o 
   9   1  27        1.05       -8.52     16.00 o 
  10   1  27       71.09       69.94     16.90 o 
  11   1  27        8.56       -6.52     18.01 o 
   0   2  27       39.78       60.33     18.33 o 
   1   2  27      212.18      209.05     18.49 o 
   2   2  27      126.42      172.28     17.72 o 
   3   2  27       33.88       33.29     13.60 o 
   4   2  27      279.14      300.35     20.92 o 
   5   2  27       54.53       56.98     14.60 o 
   6   2  27       44.74       33.99     14.33 o 
   7   2  27       21.63       30.35     14.46 o 
   8   2  27        2.66       12.89     13.94 o 
   9   2  27        0.16       -5.57     13.71 o 
  10   2  27        1.54       15.35     15.34 o 
  11   2  27        2.55       -1.16     17.11 o 
   1   3  27      122.21      222.81     18.22 o 
   2   3  27      182.29      207.57     18.70 o 
   3   3  27      141.14      160.91     18.17 o 
   4   3  27       48.33       39.25     17.56 o 
   5   3  27        2.35       27.85     16.66 o 
   6   3  27       64.82       68.34     15.58 o 
   7   3  27        3.14       -4.16     15.39 o 
   8   3  27       41.44       63.77     16.57 o 
   9   3  27        3.55        6.38     15.55 o 
  10   3  27       18.69       -2.43     15.53 o 
   0   4  27       95.42      108.62     22.38 o 
   1   4  27       35.55       23.41     16.66 o 
   2   4  27       66.93       82.02     16.35 o 
   3   4  27        8.04       17.91     13.99 o 
   4   4  27      559.94      596.31     28.79 o 
   5   4  27        9.77        6.37     13.70 o 
   6   4  27        1.78      -20.33     13.55 o 
   7   4  27       65.90       71.85     17.28 o 
   8   4  27        0.80       -0.92     15.37 o 
   9   4  27        0.94       -1.23     19.54 o 
   1   5  27       14.53       22.99     13.71 o 
   2   5  27       36.27       21.65     13.18 o 
   3   5  27       73.13       85.90     16.80 o 
   4   5  27       16.93       28.20     14.28 o 
   5   5  27       24.39       -6.63     14.23 o 
   6   5  27        0.11       -4.17     14.58 o 
   7   5  27       66.33       91.75     18.51 o 
   8   5  27       11.22       13.76     16.43 o 
   0   6  27       11.98       18.49     19.97 o 
   1   6  27        0.20        7.60     12.31 o 
   2   6  27        7.81       -9.53     15.91 o 
   3   6  27        9.82        2.66     13.66 o 
   4   6  27        3.18       15.24     15.16 o 
   5   6  27        2.26        4.79     14.99 o 
   0   0  28       21.15       46.46     29.05 o 
   1   0  28        7.94       -5.35     15.85 o 
   2   0  28       20.29       47.37     17.78 o 
   3   0  28      227.86      225.33     25.10 o 
   4   0  28       89.28      111.07     21.46 o 
   5   0  28       39.83       14.56     25.54 o 
   6   0  28      604.45      707.33     36.90 o 
   7   0  28     1013.88      969.09     40.51 o 
   8   0  28       81.86       63.29     20.67 o 
   9   0  28        2.63      -10.76     22.08 o 
  10   0  28      176.24      245.84     48.05 o 
  11   0  28       17.52       19.00     35.76 o 
   1   1  28       26.82       14.86     12.21 o 
   2   1  28       74.36       51.52     16.53 o 
   3   1  28       21.17       52.04     16.47 o 
   4   1  28      357.55      338.18     22.00 o 
   5   1  28      285.73      287.16     20.95 o 
   6   1  28       57.92       52.13     15.12 o 
   7   1  28        2.82       13.96     14.37 o 
   8   1  28       38.21       48.51     17.64 o 
   9   1  28        0.09      -10.38     16.42 o 
  10   1  28       13.05        3.03     17.12 o 
  11   1  28       35.66       29.06     22.85 o 
   0   2  28      125.94       85.86     26.91 o 
   1   2  28       25.98       30.31     13.25 o 
   2   2  28      360.76      338.47     22.60 o 
   3   2  28        0.06        6.63     13.54 o 
   4   2  28      162.88      162.35     18.92 o 
   5   2  28       29.04        0.13     13.06 o 
   6   2  28       24.15       33.65     17.49 o 
   7   2  28      107.92       71.90     18.31 o 
   8   2  28       83.40      124.69     21.12 o 
   9   2  28        0.44       -1.66     16.54 o 
  10   2  28        0.05       18.52     16.27 o 
   1   3  28       20.47       36.04     13.54 o 
   2   3  28      633.14      660.17     27.86 o 
   3   3  28      202.10      219.89     19.76 o 
   4   3  28        5.72        6.82     15.54 o 
   5   3  28       10.07       22.56     17.22 o 
   6   3  28      136.12      144.76     21.95 o 
   7   3  28       25.84       23.81     17.99 o 
   8   3  28       31.43       31.99     23.06 o 
   9   3  28        7.41       13.38     16.33 o 
  10   3  28       30.20       24.26     16.82 o 
   0   4  28        6.78       14.43     18.82 o 
   1   4  28       90.63      125.62     15.95 o 
   2   4  28       38.77       37.75     15.63 o 
   3   4  28       87.93       89.12     21.86 o 
   4   4  28        6.75       -2.01     16.45 o 
   5   4  28       13.81       44.38     15.70 o 
   6   4  28       26.85       29.74     18.82 o 
   7   4  28        1.75        5.70     14.66 o 
   8   4  28        0.72        6.17     15.66 o 
   1   5  28        6.55       19.95     15.68 o 
   2   5  28       96.11       78.96     17.78 o 
   3   5  28        4.08      -20.22     13.48 o 
   4   5  28       40.92       34.34     15.61 o 
   5   5  28        7.83        1.29     14.89 o 
   6   5  28       28.28       -3.80     14.99 o 
   7   5  28       29.33       25.13     18.50 o 
   0   6  28       57.87       51.89     43.58 o 
   1   6  28        3.56       -6.67     15.53 o 
   2   6  28       12.38       32.33     16.28 o 
   3   6  28       51.52       44.66     15.74 o 
   4   6  28        3.28       27.88     18.43 o 
   1   1  29       59.42       35.60     12.37 o 
   2   1  29      112.91      128.35     18.20 o 
   3   1  29        8.81        3.33     13.51 o 
   4   1  29       91.69      114.83     16.47 o 
   5   1  29        6.50        8.95     14.20 o 
   6   1  29      126.43      157.71     18.34 o 
   7   1  29       32.85       18.16     15.21 o 
   8   1  29        4.23        9.75     17.10 o 
   9   1  29       77.58       60.77     20.00 o 
  10   1  29       36.28       66.72     20.07 o 
   0   2  29      118.32       98.41     35.05 o 
   1   2  29       51.62       46.34     13.91 o 
   2   2  29       89.16       90.08     16.22 o 
   3   2  29      326.36      327.48     25.82 o 
   4   2  29       85.47      105.76     16.55 o 
   5   2  29       55.15       52.87     15.23 o 
   6   2  29        6.58       20.97     16.36 o 
   7   2  29      241.58      224.03     24.33 o 
   8   2  29       66.47       45.41     19.36 o 
   9   2  29        3.83       16.89     18.33 o 
  10   2  29      158.56      155.46     23.77 o 
   1   3  29       19.75       55.22     14.63 o 
   2   3  29       51.93       41.82     15.41 o 
   3   3  29       43.62       56.83     15.98 o 
   4   3  29        0.07        4.64     18.71 o 
   5   3  29        5.19       -5.74     16.37 o 
   6   3  29        1.14        1.85     17.26 o 
   7   3  29      317.23      299.72     26.86 o 
   8   3  29       22.60       30.01     19.25 o 
   9   3  29      151.78      175.69     25.21 o 
   0   4  29      315.34      370.52     31.79 o 
   1   4  29      258.15      221.36     19.14 o 
   2   4  29        1.75       17.38     22.86 o 
   3   4  29       37.85       30.72     18.49 o 
   4   4  29      215.09      205.28     23.55 o 
   5   4  29       26.20        5.69     17.54 o 
   6   4  29        0.18       -1.04     17.99 o 
   7   4  29       17.46       10.33     18.01 o 
   1   5  29        0.03      -16.24     15.48 o 
   2   5  29       21.16       21.33     16.15 o 
   3   5  29       25.98       24.81     17.90 o 
   4   5  29      101.06      145.69     26.45 o 
   5   5  29       40.92       42.37     20.00 o 
   0   6  29       50.73       27.46     26.82 o 
   0   0  30        1.13      -10.06     21.33 o 
   1   0  30        3.79        4.92     17.10 o 
   2   0  30      523.01      458.79     33.07 o 
   3   0  30      529.87      608.18     40.23 o 
   4   0  30        2.92       11.84     20.91 o 
   5   0  30       56.50       75.15     24.88 o 
   6   0  30        0.09       45.82     22.91 o 
   7   0  30      216.64      184.68     34.64 o 
   8   0  30       72.24      104.02     28.15 o 
   9   0  30        9.09       13.41     35.76 o 
   1   1  30       28.07       48.38     14.14 o 
   2   1  30        8.64       28.53     14.29 o 
   3   1  30        0.00        6.34     19.26 o 
   4   1  30      116.84      121.17     17.90 o 
   5   1  30        2.25        0.51     14.50 o 
   6   1  30        9.55       10.69     14.33 o 
   7   1  30        3.82       -5.84     16.85 o 
   8   1  30       10.50       20.70     17.87 o 
   9   1  30       76.89       42.80     19.60 o 
   0   2  30      325.18      312.55     29.82 o 
   1   2  30        9.69        3.91     13.47 o 
   2   2  30      167.87      166.86     18.53 o 
   3   2  30       21.37       26.32     19.85 o 
   4   2  30       18.83       27.66     14.85 o 
   5   2  30       15.49       30.34     17.72 o 
   6   2  30        6.80       -2.37     16.46 o 
   7   2  30       41.50       31.46     20.00 o 
   8   2  30        0.61        6.72     18.13 o 
   9   2  30        3.45        6.09     18.64 o 
   1   3  30       74.93       53.84     18.38 o 
   2   3  30       52.79       67.73     16.04 o 
   3   3  30      177.13      154.46     19.24 o 
   4   3  30      376.08      304.64     26.39 o 
   5   3  30      249.87      239.77     24.70 o 
   6   3  30       63.17       57.13     19.77 o 
   7   3  30        1.55       12.48     18.91 o 
   8   3  30      133.74      125.91     23.08 o 
   0   4  30      479.27      465.30     35.43 o 
   1   4  30       79.56       94.30     16.22 o 
   2   4  30       61.39       32.08     16.94 o 
   3   4  30       62.76       77.86     19.92 o 
   4   4  30        0.00        0.01     18.87 o 
   5   4  30       31.21       -2.30     17.35 o 
   6   4  30        6.40       18.25     29.41 o 
   1   5  30        2.41      -12.98     17.13 o 
   2   5  30       17.96       15.72     16.96 o 
   3   5  30       50.06       72.02     18.70 o 
   4   5  30        0.46       25.34     18.80 o 
   1   1  31       39.00       18.33     13.98 o 
   2   1  31      483.73      446.77     38.35 o 
   3   1  31        0.10        6.67     14.39 o 
   4   1  31      210.40      161.73     25.00 o 
   5   1  31      130.45       99.51     17.79 o 
   6   1  31       47.33       29.13     20.89 o 
   7   1  31        1.37       28.36     18.35 o 
   8   1  31       40.79       38.93     19.11 o 
   0   2  31      146.09      136.09     23.43 o 
   1   2  31        0.00       15.13     14.01 o 
   2   2  31      153.70      160.47     19.24 o 
   3   2  31        2.13      -14.77     17.35 o 
   4   2  31       70.81       52.00     16.39 o 
   5   2  31       51.17       41.12     18.34 o 
   6   2  31       16.99       10.49     17.78 o 
   7   2  31       15.01       34.11     19.36 o 
   8   2  31       13.93       21.11     19.25 o 
   1   3  31       67.15       56.64     18.94 o 
   2   3  31      122.46      144.63     17.57 o 
   3   3  31        5.92       10.80     17.33 o 
   4   3  31        1.44        5.82     16.28 o 
   5   3  31        1.81        9.24     18.33 o 
   6   3  31       74.73       67.37     38.71 o 
   7   3  31       39.89       70.55     21.02 o 
   0   4  31       60.71       89.49     24.23 o 
   1   4  31       10.09        4.88     17.47 o 
   2   4  31        0.44       11.14     17.78 o 
   3   4  31       61.93       66.01     20.26 o 
   4   4  31        0.71      -15.62     17.02 o 
   5   4  31        1.36       13.24     18.40 o 
   0   0  32      185.98      140.86     35.76 o 
   1   0  32       12.62        1.37     19.71 o 
   2   0  32        5.64       -1.68     22.91 o 
   3   0  32       26.66       13.95     23.67 o 
   4   0  32      660.23      685.36     48.99 o 
   5   0  32       33.43       31.47     24.46 o 
   6   0  32       20.46       76.22     26.83 o 
   7   0  32      117.80       57.99     26.83 o 
   1   1  32       49.79       55.14     14.96 o 
   2   1  32       22.88       43.08     16.34 o 
   3   1  32       59.58       62.12     17.09 o 
   4   1  32        1.16        4.88     15.35 o 
   5   1  32       42.08       36.19     16.14 o 
   6   1  32       25.90       46.27     16.26 o 
   7   1  32       27.38       25.98     20.77 o 
   0   2  32       75.75       78.74     22.73 o 
   1   2  32        0.97        7.56     16.91 o 
   2   2  32       24.23       20.62     14.71 o 
   3   2  32       15.07       28.74     15.36 o 
   4   2  32       47.15       61.74     16.98 o 
   5   2  32       12.94       24.91     21.77 o 
   6   2  32       92.17       97.98     22.01 o 
   1   3  32      226.68      186.85     18.86 o 
   2   3  32       58.11       68.07     16.33 o 
   3   3  32       28.24       35.56     18.81 o 
   4   3  32      228.40      236.23     26.45 o 
   5   3  32        0.29      -23.72     15.81 o 
   0   4  32       12.54       -0.38     19.35 o 
   1   4  32       16.82       12.65     16.84 o 
   2   4  32       56.54       53.72     18.65 o 
   3   4  32       74.14      154.98     28.01 o 
   1   1  33       65.55       78.47     16.40 o 
   2   1  33      128.62      113.48     17.59 o 
   3   1  33       10.51       -3.59     15.74 o 
   4   1  33       57.16       51.26     16.78 o 
   5   1  33      114.28      117.02     20.34 o 
   6   1  33        5.54       27.35     20.63 o 
   0   2  33       35.84       36.02     27.19 o 
   1   2  33       63.50       63.34     16.24 o 
   2   2  33       23.36        7.63     14.08 o 
   3   2  33      141.49      132.41     23.52 o 
   4   2  33        2.78       -9.75     17.34 o 
   5   2  33        0.03        2.57     19.18 o 
   1   3  33        1.44        5.39     14.44 o 
   2   3  33        8.49        8.65     16.80 o 
   3   3  33        1.59       -0.99     20.81 o 
   0   0  34      442.32      443.63     59.23 o 
   1   0  34        1.62       -1.57     32.97 o 
   2   0  34        0.09       30.12     25.25 o 
   3   0  34        0.34       65.37     26.87 o 
   4   0  34       39.42      -12.10     25.70 o 
   1   1  34        6.42       13.29     15.27 o 
   2   1  34       22.14       -6.12     14.48 o 
   3   1  34        0.01        5.11     15.70 o 
   4   1  34        0.91       21.65     17.72 o 
   0   2  34       28.73       53.75     22.64 o 
   1   2  34       18.59       21.06     16.03 o 
   2   2  34       90.13       54.07     16.46 o 
   3   2  34        2.65       28.17     16.85 o 
   1   1  35       13.56       23.05     16.70 o 
                                                 
